# Supplementary material for: Transcriptomic Profiling of Zebrafish Hair Cells Using RiboTag
Source: Front Cell Dev Biol. 2018 May 1;6:47. doi: 10.3389/fcell.2018.00047 (PMC5939014; doi:10.3389/fcell.2018.00047)
Supplement: Supplementary file 5 [file Data_Sheet_1.XLSX]

## Sheet: Expressed (IN,IP CPM >0.01)
Gene_ID	Gene_name	IN1_CPM	IN2_CPM	IN3_CPM	IP1_CPM	IP2_CPM	IP3_CPM	DESeqFC_IP/IN	DESeqLFC_IP/IN	p-value	FDR
ENSDARG00000070620	grin2db	0.405251	0.36194	0.389655	16.2894	25.7837	47.8112	238.451	7.89755	2.57812e-79	6.85987e-75
ENSDARG00000012297	cnga3b	1.06378	1.08582	1.09103	41.4143	44.3572	114.784	171.145	7.41908	4.31695e-58	2.87164e-54
ENSDARG00000095475	si:ch211-196j1.2p	0.126641	0.114297	0.140276	5.55832	5.88107	8.35596	140.543	7.13486	3.26079e-59	2.8921e-55
ENSDARG00000070726	cnga3a	2.76077	2.55263	2.94579	54.298	79.9094	184.177	120.513	6.91304	9.33809e-42	1.38038e-38
ENSDARG00000005586	zbtb20	0.101313	0.152396	0.0155862	4.46593	3.32264	4.58635	109.138	6.77001	2.09165e-44	3.97533e-41
ENSDARG00000103864	CABZ01117436.1	0.0506564	0.0571484	0.0935172	3.984	3.32264	3.64395	108.301	6.75891	3.3935e-40	4.51472e-37
ENSDARG00000025797	abhd2a	0.126641	0.152396	0.155862	4.56232	5.4159	6.53398	105.047	6.71489	8.75425e-51	2.58815e-47
ENSDARG00000093232	si:dkey-202p8.1	0.177297	0.152396	0.109103	3.24503	2.99037	5.8743	98.8787	6.62759	1.96621e-42	3.07746e-39
ENSDARG00000007982	onecut1	1.49436	0.70483	0.561103	29.398	26.8137	19.1307	87.7843	6.45589	8.77067e-71	1.16685e-66
ENSDARG00000033104	tmc2a	0.177297	0.476237	0.296138	6.71496	7.97433	10.0209	85.964	6.42566	5.8011e-55	2.20508e-51
ENSDARG00000053462	c3a.5	0.0253282	0.0190495	0.0311724	0.610451	0.498396	0.691094	84.532	6.40143	1.06943e-08	3.0466e-07
ENSDARG00000056929	kdm6bb	5.21761	3.6956	3.52248	59.6636	86.1228	142.24	83.5368	6.38434	4.88478e-40	6.18925e-37
ENSDARG00000093487	si:dkey-217f16.2	0.0253282	0.0571484	0.077931	0.385548	1.49519	2.19894	79.7193	6.31686	2.97556e-16	3.41266e-14
ENSDARG00000074638	loxhd1b	0.633204	0.70483	0.904	11.9841	13.2573	26.0417	77.3548	6.27342	3.0149e-57	1.60441e-53
ENSDARG00000036844	tsen54	0.683861	1.12392	0.966345	17.4461	14.2209	37.6332	76.4564	6.25657	7.42753e-56	3.29386e-52
ENSDARG00000099970	malat1	505.297	620.594	1052.88	17244.4	14029.4	32123.3	74.4701	6.21859	0.754489	0.966103
ENSDARG00000044212	CR735126.1	3.57127	3.6956	9.81931	124.757	98.8817	231.014	67.5991	6.07893	5.21168e-29	2.88901e-26
ENSDARG00000068760	tnks1bp1	28.5195	46.195	61.5811	582.146	774.939	1863.32	65.1177	6.02498	3.07723e-06	4.71653e-05
ENSDARG00000087953	wu:fi09b08	109.24	1.7716	42.9712	656.203	1695.24	1996.26	55.9002	5.80478	6.29751e-05	0.000649726
ENSDARG00000096831	si:dkey-73p2.5	0.101313	0.266693	0.249379	2.02413	1.59487	5.84289	55.2185	5.78708	1.69665e-28	8.36007e-26
ENSDARG00000061268	ago2	0.253282	0.0952473	0.077931	2.24903	2.8907	1.75915	53.5005	5.74148	1.02957e-23	3.01043e-21
ENSDARG00000036462	rab11fip1b	3.03938	3.92419	2.72759	42.8601	44.4237	54.9106	50.7958	5.66664	3.75058e-44	6.65302e-41
ENSDARG00000089602	si:dkey-217f16.1	0.0506564	0.190495	0.0623448	1.06026	1.09647	2.45024	50.0192	5.64441	1.34946e-15	1.36526e-13
ENSDARG00000094738	loxhd1a	0.0506564	0.133346	0.202621	1.70284	1.79422	2.79579	47.7801	5.57834	8.83834e-20	1.63313e-17
ENSDARG00000101205	si:dkey-242k1.6	0.0759845	0.133346	0.140276	2.12051	2.25939	3.39265	46.8174	5.54897	1.74328e-23	5.04187e-21
ENSDARG00000105435	camta1	0.0506564	0.0571484	0.0623448	0.610451	0.0664528	0.973815	45.9735	5.52273	6.04523e-07	1.11162e-05
ENSDARG00000099968	BX322612.1	0.101313	0.114297	0.171448	2.37755	2.52521	2.356	45.599	5.51093	2.71225e-22	6.80827e-20
ENSDARG00000101455	si:ch211-284k5.2	0.354595	0.400039	0.639034	13.1086	8.57241	5.93713	45.3048	5.50159	1.16498e-49	3.09979e-46
ENSDARG00000075972	csrnp2	0.101313	0.152396	0.077931	0.96387	0.465169	2.13611	44.3636	5.47131	3.04862e-12	1.7789e-10
ENSDARG00000012125	cnga1	0.506564	0.647682	1.87034	16.0002	16.6464	22.3663	43.513	5.44337	1.88104e-45	4.17088e-42
ENSDARG00000087429	si:dkey-73p2.2	0.303938	0.438138	0.0467586	4.33742	3.09005	2.38742	43.239	5.43426	3.24372e-29	1.91798e-26
ENSDARG00000102275	CU104716.1	0.101313	0.0380989	0.12469	1.06026	0.631301	1.75915	43.2341	5.4341	8.68345e-12	4.60683e-10
ENSDARG00000045343	usp46	0.0253282	0.114297	0.0155862	0.096387	0.265811	0.785335	42.4761	5.40858	4.34183e-05	0.000472119
ENSDARG00000079688	tnrc6a	43.3618	50.3668	48.551	1114.75	804.311	312.689	41.7671	5.38429	1.28714e-11	6.5989e-10
ENSDARG00000052294	BX537277.1	0.0253282	0.0190495	0.0467586	0.803225	0.664528	0.314134	41.6054	5.3787	3.51674e-07	6.88546e-06
ENSDARG00000087337	wu:fi09b08	413.761	8.40082	0.0155862	229.337	1715.25	2075.39	40.8405	5.35193	0.000119348	0.00113051
ENSDARG00000090886	CU856539.4	0.531892	0.552435	0.794897	13.6227	10.9315	6.50257	39.5863	5.30693	7.63383e-48	1.84655e-44
ENSDARG00000089952	DYNLRB2	0.0506564	0.133346	0.140276	3.56632	3.38909	1.06805	39.3542	5.29845	4.25795e-23	1.18016e-20
ENSDARG00000086573	omga	0.202625	0.114297	0.389655	0.546193	0.531622	7.2879	38.7399	5.27575	1.86847e-21	4.21325e-19
ENSDARG00000099005	palm2	0.151969	0.0380989	0.0311724	0.674709	0.431943	1.25654	38.006	5.24816	1.11796e-08	3.1679e-07
ENSDARG00000102437	BX321875.2	1.08911	0.685781	0.358483	10.956	6.27979	7.22508	37.5622	5.23121	4.51838e-45	9.24808e-42
ENSDARG00000077915	lmx1al	0.0759845	0.0190495	0.0155862	0.096387	0.0664528	0.910988	37.1885	5.21679	7.90585e-05	0.000794107
ENSDARG00000073857	klf7a	0.303938	0.133346	0.187034	2.34542	2.8907	2.8272	36.2462	5.17976	1.3077e-22	3.44509e-20
ENSDARG00000071727	si:dkey-37o8.1	0.0506564	0.133346	0.218207	2.73097	1.59487	1.25654	35.8661	5.16455	2.27032e-16	2.62646e-14
ENSDARG00000093029	si:dkey-175d9.2	0.0506564	0.0571484	0.12469	0.867483	1.19615	1.19371	34.3968	5.1042	4.96307e-10	1.93633e-08
ENSDARG00000090015	BX321875.1	0.0759845	0.0952473	0.140276	0.353419	0.398717	2.32459	33.7411	5.07643	2.92803e-09	9.46648e-08
ENSDARG00000105587	si:dkey-111f13.3	9.85266	13.468	13.8561	224.807	147.592	94.7113	32.6354	5.02837	1.58327e-27	7.26341e-25
ENSDARG00000015425	slc24a4a	0.253282	0.36194	0.342897	5.78322	4.41911	4.33505	32.4553	5.02038	5.41681e-32	4.00362e-29
ENSDARG00000086059	CABZ01067746.1	0.101313	0.190495	0.171448	3.53419	1.39551	0.471201	31.9747	4.99886	8.37838e-16	8.70828e-14
ENSDARG00000076847	tnrc6c1	27.861	30.5744	30.4554	493.694	410.08	157.412	31.9663	4.99848	2.24324e-17	3.02986e-15
ENSDARG00000077721	knop1	11.9802	17.3731	23.3793	128.484	138.288	316.584	31.442	4.97462	9.3625e-16	9.65571e-14
ENSDARG00000093660	si:dkey-6f10.3	0.0506564	0.190495	0.0155862	0.160645	0.930339	0.596854	31.0833	4.95807	6.16346e-06	8.61783e-05
ENSDARG00000099283	epb41a	30.4445	38.2132	45.652	194.927	242.519	631.755	30.8536	4.94736	7.96605e-10	2.95622e-08
ENSDARG00000042677	cadm1b	0.329266	0.0571484	0.0467586	0.867483	0.531622	1.57067	30.4413	4.92796	6.90842e-10	2.5811e-08
ENSDARG00000095705	CDPF1	3.52062	5.10526	5.0811	54.7478	42.6627	44.9211	30.0811	4.91079	9.14067e-36	8.68624e-33
ENSDARG00000078072	si:ch211-232i5.1	0.582548	0.685781	0.514345	3.18077	3.95394	6.43974	29.8042	4.89744	7.89078e-28	3.74925e-25
ENSDARG00000097891	si:ch73-4e5.1	3.21668	3.29556	2.40028	24.8036	23.6904	23.026	29.6515	4.89003	1.12701e-40	1.57829e-37
ENSDARG00000015543	s100a1	0.506564	0.495286	0.639034	10.7953	7.40948	3.0471	29.4644	4.8809	1.48887e-39	1.80072e-36
ENSDARG00000101240	CU651662.2	0.886486	1.02867	0.716965	9.95999	5.74816	10.4607	29.203	4.86804	6.88784e-37	7.04891e-34
ENSDARG00000098668	si:dkeyp-7b3.2	0.0253282	0.0761979	0.0311724	0.835354	0.166132	0.408374	28.9822	4.85709	1.3595e-05	0.000170711
ENSDARG00000086048	si:ch211-229i14.2	0.151969	0.190495	0.0467586	1.38155	0.764207	1.28795	28.9091	4.85345	2.71323e-10	1.11928e-08
ENSDARG00000057276	iqca1	0.607876	0.571484	0.748138	2.60245	4.51879	7.72769	27.3137	4.77155	1.82126e-26	6.92286e-24
ENSDARG00000083557	dre-mir-125b-3	0.0506564	0.0952473	0.077931	1.28516	1.03002	0.596854	27.1762	4.76427	1.12767e-08	3.18811e-07
ENSDARG00000041301	crybb3	0.151969	0.209544	0.187034	1.70284	1.06324	2.89003	27.0917	4.75978	2.35789e-14	1.99805e-12
ENSDARG00000020845	tns1b	0.759845	0.685781	0.561103	3.984	4.55201	7.13084	27.0096	4.7554	1.54755e-28	7.7693e-26
ENSDARG00000090387	onecut2	0.126641	0.0761979	0.0935172	0.32129	1.06324	1.19371	26.9621	4.75286	1.55641e-07	3.34245e-06
ENSDARG00000098372	CABZ01029904.1	0.0253282	0.0761979	0.0623448	0.064258	0.332264	0.502614	26.5151	4.72874	0.00118573	0.00810633
ENSDARG00000077360	zgc:173593	0.658533	0.380989	0.701379	11.4058	5.68171	3.17275	26.0816	4.70496	1.1102e-37	1.23084e-34
ENSDARG00000079546	BX548000.1	0.0759845	0.209544	0.171448	3.59845	1.03002	1.72774	25.3124	4.66177	4.07441e-16	4.51717e-14
ENSDARG00000078832	si:dkey-73p2.3	0.987799	1.79065	1.40276	6.71496	8.63886	16.3035	25.1435	4.65211	2.01231e-30	1.37291e-27
ENSDARG00000054290	acin1a	88.9779	117.04	141.897	631.046	648.446	1441.78	25.1139	4.65042	0.000100539	0.000975612
ENSDARG00000007245	rundc3aa	0.27861	0.209544	0.0311724	0.481935	0.930339	1.38219	24.9358	4.64014	3.35969e-08	8.52189e-07
ENSDARG00000101318	pcdh2ab9	0.0253282	0.0380989	0.0311724	0.160645	0.0996791	0.314134	24.913	4.63883	0.0054057	0.0286353
ENSDARG00000011602	si:dkeyp-117h8.2	14.3611	15.5063	16.3967	54.041	59.741	181.821	24.3454	4.60558	5.4327e-18	7.94248e-16
ENSDARG00000095639	si:dkey-177p2.5	1.41838	1.56206	2.11972	24.2574	15.5167	14.9528	24.3379	4.60513	1.24473e-38	1.44e-35
ENSDARG00000092945	si:ch211-250g4.3	0.0759845	0.0571484	0.0623448	0.64258	0.265811	0.816748	24.3102	4.60349	1.13521e-05	0.000145781
ENSDARG00000073936	BX511021.2	0.151969	0.247643	0.249379	2.66671	1.36228	1.60208	24.0679	4.58904	4.00866e-14	3.28192e-12
ENSDARG00000014209	ODF3L2 (1 of many)	0.734517	0.819127	0.888414	12.3697	8.87144	3.01568	23.565	4.55857	1.80556e-37	1.9217e-34
ENSDARG00000092395	si:ch73-36p18.1	0.0506564	0.0190495	0.0155862	0.192774	0.232585	0.219894	23.2647	4.54007	0.0028071	0.0167733
ENSDARG00000095906	si:dkey-235h8.1	11.7776	12.1536	11.6741	142.042	95.9578	52.6174	23.2523	4.5393	6.39772e-29	3.47409e-26
ENSDARG00000043757	ptbp3	0.329266	0.571484	0.358483	2.18477	2.49198	3.45547	22.3587	4.48276	2.3601e-17	3.17159e-15
ENSDARG00000056917	si:rp71-45g20.4	0.0253282	0.0952473	0.0311724	1.09239	0.199358	0.596854	22.317	4.48007	4.7842e-06	6.95237e-05
ENSDARG00000096967	si:dkey-207j16.10	0.177297	0.380989	0.296138	2.79522	1.82745	4.27222	21.724	4.44122	5.94268e-18	8.64059e-16
ENSDARG00000070440	atp6v1c2	0.101313	0.0952473	0.202621	2.63458	1.19615	0.596854	21.6878	4.43881	2.28728e-11	1.12081e-09
ENSDARG00000078775	RASA2	0.126641	0.133346	0.077931	0.385548	0.36549	1.31936	21.6853	4.43865	9.12246e-06	0.000120882
ENSDARG00000099178	CABZ01033309.1	0.151969	0.0571484	0.0623448	0.481935	0.332264	0.534027	21.4007	4.41958	6.9776e-05	0.000711886
ENSDARG00000011809	mical1	0.0506564	0.0190495	0.0311724	0.128516	0.199358	0.345547	21.3528	4.41635	0.00450837	0.0247022
ENSDARG00000003998	phyhipla	0.633204	0.514336	0.296138	3.14864	3.75458	2.92144	21.3156	4.41384	1.28301e-20	2.68805e-18
ENSDARG00000056617	rpgra	0.329266	0.457187	0.452	3.30929	1.39551	3.20416	21.1926	4.40549	3.64413e-17	4.77651e-15
ENSDARG00000102909	snoMBII-202	0.0759845	0.0190495	0.0623448	0.032129	0.199358	0.691094	21.0134	4.39324	0.002283	0.0140846
ENSDARG00000105114	crebrf	0.202625	0.190495	0.187034	0.64258	1.39551	1.44502	20.9633	4.38979	1.7256e-08	4.67565e-07
ENSDARG00000077741	zgc:175135	0.0759845	0.0190495	0.0623448	0.289161	0.398717	0.376961	20.5671	4.36227	0.00056053	0.00430187
ENSDARG00000031756	mef2aa	1.13977	1.33346	1.40276	10.1206	8.04078	7.82193	20.5153	4.35863	4.36798e-31	3.05851e-28
ENSDARG00000090496	thsd7ab	0.101313	0.133346	0.0623448	0.224903	0.664528	0.408374	20.3545	4.34728	0.000221312	0.00193961
ENSDARG00000030311	tmc2b	0.126641	0.228594	0.109103	1.60645	0.73098	0.471201	20.2818	4.34211	6.97285e-08	1.64772e-06
ENSDARG00000097328	si:ch73-305a18.1	0.0506564	0.0190495	0.0155862	0.064258	0.0996791	0.18848	20.2572	4.34036	0.0244494	0.094846
ENSDARG00000018004	nkx2.5	0.405251	0.590534	0.716965	6.39367	4.55201	4.20939	20.2508	4.33991	6.79797e-26	2.44433e-23
ENSDARG00000035133	pho	2.17822	2.26689	1.79241	11.3415	7.94111	16.0837	20.1391	4.33193	1.35283e-29	8.57052e-27
ENSDARG00000028213	ttn.2	69.2979	63.549	78.9441	396.568	540.261	544.457	19.9084	4.31531	2.76341e-07	5.55774e-06
ENSDARG00000075542	zfhx4	49.1113	53.91	55.6116	365.949	363.098	321.327	19.9034	4.31495	1.61126e-10	6.8596e-09
ENSDARG00000067509	slc24a4b	0.101313	0.0571484	0.140276	0.481935	0.564848	1.00523	19.8527	4.31126	1.54314e-05	0.000189917
ENSDARG00000098702	zgc:165603	0.151969	0.0952473	0.296138	2.57032	1.06324	1.50784	19.6237	4.29453	6.7028e-12	3.63976e-10
ENSDARG00000069499	spag1b	0.55722	0.571484	0.389655	4.72296	4.21975	2.8272	19.5981	4.29264	1.3797e-22	3.56417e-20
ENSDARG00000026406	anxa5a	2.73544	4.13373	4.76938	48.9646	25.1191	18.5339	19.5324	4.2878	7.36763e-36	7.26067e-33
ENSDARG00000089382	zgc:158463	3233.85	933.557	848.155	5342.28	10492.5	12693.2	19.5002	4.28542	0.609617	0.865112
ENSDARG00000070698	kbtbd8	2.48216	3.12411	2.8211	23.4863	17.5103	14.2931	19.4214	4.27958	6.57334e-34	5.83012e-31
ENSDARG00000033450	nkap	22.998	30.2315	42.3945	165.946	196.135	271.349	19.2055	4.26345	6.31201e-12	3.44866e-10
ENSDARG00000076005	piezo2a.2	2.6088	3.37176	2.86786	27.149	18.7397	17.0889	19.108	4.2561	3.14026e-33	2.61113e-30
ENSDARG00000071585	si:dkeyp-110e4.11	1.49436	1.46681	1.90152	16.193	9.66888	7.44497	18.8071	4.23321	7.72568e-34	6.63113e-31
ENSDARG00000006527	brd3a	10.0046	9.79143	7.48138	32.6752	37.6787	60.4079	18.7392	4.22799	3.47999e-23	9.74691e-21
ENSDARG00000013863	fam133b	26.4933	37.2798	37.2822	155.761	134.7	280.804	18.6999	4.22496	4.07281e-12	2.31059e-10
ENSDARG00000006923	cacna1ab	2.55815	1.58111	1.68331	8.73909	8.00756	15.2983	18.6852	4.22382	3.45073e-27	1.53028e-24
ENSDARG00000036826	ankrd52a	0.329266	0.285742	0.249379	0.995999	1.72777	2.01046	18.4024	4.20182	3.23803e-10	1.29755e-08
ENSDARG00000063730	osbpl6	0.151969	0.228594	0.155862	0.353419	1.09647	1.13088	18.3733	4.19954	3.63102e-06	5.4677e-05
ENSDARG00000089110	si:ch211-198b3.4	0.0253282	0.0761979	0.0467586	0.385548	0.36549	0.28272	18.3509	4.19778	0.000940246	0.00663576
ENSDARG00000070045	celf4	2.27954	1.86685	1.71448	9.34954	7.84143	14.6386	18.3061	4.19426	4.73721e-27	2.00076e-24
ENSDARG00000068787	slc6a17	1.1651	0.419088	0.623448	1.7671	2.45875	6.91094	18.1817	4.18442	4.26156e-18	6.33472e-16
ENSDARG00000102042	CABZ01004876.1	0.0506564	0.190495	0.109103	0.674709	0.299037	0.722508	18.0387	4.17302	7.44791e-05	0.000753213
ENSDARG00000099480	CU856137.1	0.151969	0.0952473	0.0623448	0.064258	0.996791	0.534027	17.9624	4.1669	0.000152678	0.0014057
ENSDARG00000105639	si:cabz01078386.1	1.9756	3.04792	5.01876	27.4382	28.5082	21.1726	17.8444	4.1574	9.50509e-29	4.95905e-26
ENSDARG00000101637	ccnd1	34.3957	41.204	38.6538	326.881	218.729	155.465	17.7422	4.14911	3.82045e-15	3.55435e-13
ENSDARG00000099091	si:ch73-158n7.2	0.126641	0.190495	0.218207	1.12452	1.32906	1.60208	17.6781	4.14389	1.04409e-08	2.98721e-07
ENSDARG00000053929	opn4b	0.405251	0.247643	0.249379	1.15664	1.1297	1.60208	17.6739	4.14355	5.99946e-09	1.80785e-07
ENSDARG00000088388	si:ch73-6l19.2	0.126641	0.0380989	0.140276	0.481935	0.598075	1.38219	17.6552	4.14202	8.58931e-06	0.000114869
ENSDARG00000104633	CABZ01075125.2	0.607876	1.29536	1.07545	6.16877	5.11686	8.67009	17.4724	4.12701	2.15574e-23	6.16773e-21
ENSDARG00000097970	si:dkey-15i8.4	0.0506564	0.114297	0.0311724	0.706838	0.465169	0.28272	17.4458	4.12481	0.000106475	0.00102582
ENSDARG00000098711	si:ch1073-425j19.2	0.0253282	0.133346	0.140276	0.353419	0.697754	0.439787	17.3596	4.11766	0.000293737	0.00247334
ENSDARG00000055295	cyb561d1	0.202625	0.0190495	0.0311724	0.610451	0.398717	0.753921	17.2623	4.10955	3.70701e-05	0.000409618
ENSDARG00000039899	zbtb7a	0.253282	0.133346	0.0311724	0.738967	0.498396	0.628268	17.1746	4.10221	1.40879e-05	0.000175904
ENSDARG00000002508	ankrd33ab	0.0759845	0.133346	0.0623448	0.610451	0.664528	0.471201	17.1313	4.09856	5.87901e-05	0.000612965
ENSDARG00000094854	ms4a17a.8	0.582548	1.25727	2.22883	3.63058	2.69134	23.1202	17.1072	4.09653	6.37721e-19	1.0672e-16
ENSDARG00000095684	si:dkey-229d2.6	0.177297	0.514336	0.233793	3.66271	1.1297	1.66491	17.0425	4.09106	1.07668e-13	8.25598e-12
ENSDARG00000018913	hmbox1b	0.405251	0.285742	0.280552	2.37755	2.12649	2.67014	16.5105	4.04531	1.00848e-13	7.80044e-12
ENSDARG00000104005	FQ790211.1	0.126641	0.0952473	0.0311724	0.064258	0.199358	0.596854	16.4296	4.03823	0.0049148	0.0264616
ENSDARG00000076014	si:dkey-222l13.1	0.329266	0.133346	0.12469	0.578322	0.863886	1.1623	16.3665	4.03267	2.97188e-06	4.58411e-05
ENSDARG00000075593	trim71	14.9436	18.0017	14.7913	133.4	101.772	40.5861	16.1515	4.0136	6.91549e-24	2.09099e-21
ENSDARG00000097214	si:ch211-214o13.1	0.0506564	0.0190495	0.0935172	0.160645	0.299037	0.251307	16.0792	4.00713	0.00775872	0.0384798
ENSDARG00000073743	slc25a37	0.0253282	0.0190495	0.0311724	0.064258	0.0664528	0.125654	16.0766	4.00689	0.0658467	0.199051
ENSDARG00000098612	chrm2a	0.227954	0.0952473	0.077931	0.064258	0.465169	0.785335	15.9476	3.99527	0.000805359	0.00581361
ENSDARG00000104718	si:ch1073-181h11.5	0.0253282	0.0190495	0.077931	0.449806	0.0332264	0.345547	15.8833	3.98944	0.00324013	0.0188756
ENSDARG00000036773	s100s	7.24386	10.1343	9.53876	116.564	49.4409	19.7904	15.8707	3.98829	1.52516e-31	1.0968e-28
ENSDARG00000087398	fbn2b	0.101313	0.114297	0.0311724	0.289161	0.299037	0.345547	15.8463	3.98607	0.00209387	0.0131007
ENSDARG00000103057	zfhx3	38.4482	40.5373	37.2666	202.413	198.528	175.789	15.746	3.97691	3.5016e-13	2.46483e-11
ENSDARG00000058147	dnajc5b	0.759845	0.72388	0.857241	9.70296	5.05041	1.69632	15.6482	3.96793	4.68352e-27	2.00076e-24
ENSDARG00000089780	si:dkey-288a3.2	0.126641	0.0380989	0.12469	0.738967	0.83066	0.18848	15.6127	3.96464	4.4939e-05	0.000487459
ENSDARG00000105093	WDR63	0.810502	1.02867	1.2469	6.07238	3.78781	6.65964	15.5328	3.95724	1.95793e-21	4.37787e-19
ENSDARG00000063706	pde8b	0.253282	0.0571484	0.155862	0.417677	0.498396	1.03664	15.506	3.95475	7.13515e-05	0.000725734
ENSDARG00000098932	GIGYF1 (1 of many)	3.84988	2.78122	2.02621	11.8877	11.1973	12.7538	15.4925	3.9535	8.36031e-27	3.37047e-24
ENSDARG00000053166	chic1	2.7861	3.467	3.7251	29.8157	18.4739	9.80097	15.4659	3.95102	1.15246e-32	9.01901e-30
ENSDARG00000056386	tmc1	0.202625	0.0761979	0.0467586	0.224903	0.199358	0.816748	15.4607	3.95053	0.00101966	0.00713224
ENSDARG00000096997	si:dkey-53i3.1	0.911814	0.781028	1.29366	9.79935	5.31622	5.8743	15.4379	3.94841	1.12676e-25	3.99745e-23
ENSDARG00000053074	gipc3	0.83583	0.895325	0.857241	9.31741	4.31943	2.19894	15.4136	3.94613	4.60694e-26	1.70252e-23
ENSDARG00000097429	si:dkey-192l18.11	0.0759845	0.152396	0.296138	1.09239	0.431943	1.00523	15.3521	3.94036	8.47141e-06	0.000113727
ENSDARG00000086207	grin2da	2.05158	1.06677	0.701379	2.69884	3.42232	6.91094	15.2043	3.92641	1.22557e-18	1.96446e-16
ENSDARG00000086222	NAT16	18.9202	23.5642	21.244	120.002	103.135	89.1826	14.9932	3.90623	1.1212e-17	1.58539e-15
ENSDARG00000096637	si:dkey-11c5.11	0.759845	0.952473	1.37159	7.48606	5.71494	4.20939	14.8828	3.89558	2.68753e-23	7.60742e-21
ENSDARG00000102622	AL954173.2	0.0506564	0.0380989	0.0311724	0.032129	0.0664528	0.565441	14.8695	3.89429	0.0221276	0.0878422
ENSDARG00000102724	zgc:153039	0.0506564	0.0190495	0.0311724	0.128516	0.0996791	0.251307	14.8018	3.8877	0.0250386	0.0966247
ENSDARG00000076068	crtc1a	0.126641	0.0761979	0.109103	0.257032	0.531622	0.691094	14.7046	3.8782	0.000681423	0.00504628
ENSDARG00000101954	hoxc6b	1.74764	1.18107	1.54303	14.2653	7.40948	3.92667	14.6789	3.87567	3.34296e-30	2.22374e-27
ENSDARG00000073769	magi2b	0.329266	0.171445	0.187034	0.064258	0.996791	1.4136	14.6362	3.87147	3.45667e-05	0.000384672
ENSDARG00000078671	cdk5r2b	5.72417	7.2769	7.10731	50.2819	31.5651	29.026	14.6148	3.86935	4.76305e-26	1.7361e-23
ENSDARG00000016200	trib3	9.11814	11.8297	10.7701	81.8647	55.2555	31.7903	14.6116	3.86904	2.53909e-25	8.44503e-23
ENSDARG00000078187	slc12a5b	0.329266	0.133346	0.233793	0.417677	0.531622	1.53926	14.5567	3.86361	2.40794e-05	0.000280764
ENSDARG00000035952	cdr2a	0.202625	0.0190495	0.0311724	0.224903	0.465169	0.408374	14.5309	3.86106	0.00130084	0.0087738
ENSDARG00000102680	CR847844.5	0.0506564	0.0952473	0.0155862	0.32129	0.299037	0.157067	14.5233	3.8603	0.00416376	0.0230763
ENSDARG00000105174	FP102052.2	0.0253282	0.0380989	0.0311724	0.128516	0.166132	0.0942401	14.523	3.86027	0.0306973	0.112926
ENSDARG00000060116	camk1a	0.126641	0.133346	0.0623448	0.578322	0.199358	0.753921	14.5078	3.85875	0.000349562	0.00287895
ENSDARG00000101508	nr6a1a	0.0253282	0.133346	0.0311724	0.192774	0.166132	0.314134	14.5014	3.85812	0.0126781	0.0568295
ENSDARG00000099852	si:ch73-22a13.4	0.0253282	0.0380989	0.077931	1.06026	0.199358	0.439787	14.4976	3.85774	8.3347e-05	0.000828736
ENSDARG00000009281	dnm1b	4.28046	3.48605	2.61848	13.2693	12.4599	18.0627	14.4636	3.85435	4.3691e-24	1.33624e-21
ENSDARG00000003311	pank2	10.9418	11.925	9.21145	73.1578	48.0453	33.7066	14.3824	3.84623	3.15614e-25	1.02413e-22
ENSDARG00000063390	pvrl2l	0.202625	0.0571484	0.0311724	0.032129	0.332264	0.565441	14.3651	3.8445	0.00470394	0.0255695
ENSDARG00000004525	zgc:63882	2.38085	2.66693	2.08855	8.32141	9.33661	12.4711	14.1741	3.82519	3.03952e-22	7.41978e-20
ENSDARG00000100901	BX510946.1	0.101313	0.323841	0.218207	1.44581	1.22938	1.00523	14.0944	3.81705	2.00455e-07	4.1833e-06
ENSDARG00000096147	si:dkey-146n1.4	0.0253282	0.0380989	0.0467586	0.032129	0.0664528	0.18848	14.0324	3.81069	0.0918217	0.253338
ENSDARG00000076757	ephb1	0.202625	0.190495	0.171448	0.160645	0.332264	1.25654	14.0301	3.81045	0.000613721	0.00462294
ENSDARG00000063332	shank3a	0.303938	0.285742	0.264966	0.64258	0.930339	1.82198	14.0203	3.80944	1.66496e-06	2.7431e-05
ENSDARG00000105391	si:cabz01059983.1	0.481235	0.590534	0.467586	4.53019	2.25939	2.1047	14.0056	3.80793	7.36697e-16	7.77858e-14
ENSDARG00000057531	pgap3	0.0253282	0.0380989	0.0467586	0.032129	0.265811	0.125654	13.9069	3.79773	0.0436198	0.147177
ENSDARG00000068928	si:dkey-108k21.26	0.126641	0.0190495	0.0467586	0.32129	0.132906	0.345547	13.8865	3.79561	0.00445354	0.0244481
ENSDARG00000055589	s100t	16.7166	18.6875	17.1137	197.144	75.291	26.3558	13.8699	3.79388	3.19548e-26	1.19754e-23
ENSDARG00000088124	adrb2a	1.29174	1.42871	1.40276	10.4741	8.33982	4.68059	13.8211	3.7888	1.85575e-25	6.33048e-23
ENSDARG00000042559	tnni1c	11.7523	16.3254	18.5476	126.685	80.7069	62.544	13.7377	3.78007	1.83756e-19	3.30363e-17
ENSDARG00000030417	PKD1	3.97652	4.01944	4.27062	28.6269	18.1416	15.3611	13.7058	3.77672	1.31301e-27	6.12922e-25
ENSDARG00000086856	stk35	0.582548	0.36194	0.0935172	1.2209	1.2626	1.1623	13.6235	3.76803	8.4475e-08	1.95283e-06
ENSDARG00000055630	foxh1	0.354595	0.209544	0.358483	0.96387	1.03002	1.57067	13.62	3.76765	6.35928e-07	1.16134e-05
ENSDARG00000062884	map3k2	0.0759845	0.133346	0.0623448	0.257032	0.166132	0.596854	13.5708	3.76243	0.00478548	0.0259438
ENSDARG00000042409	RALGDS	3.57127	4.62902	3.97448	30.8117	19.2048	12.2826	13.4982	3.7547	7.15483e-29	3.80751e-26
ENSDARG00000074376	CT737192.1	0.0759845	0.0190495	0.0311724	0.224903	0.0664528	0.376961	13.4868	3.75348	0.0128557	0.0574319
ENSDARG00000029916	KCNQ2 (1 of many)	0.0759845	0.133346	0.0467586	0.289161	0.232585	0.345547	13.4822	3.75299	0.00536939	0.0284769
ENSDARG00000006617	napga	4.12849	4.51472	4.78497	24.5787	19.1384	19.3506	13.336	3.73725	1.65568e-24	5.18287e-22
ENSDARG00000102067	grm5b	0.126641	0.0571484	0.12469	0.32129	0.199358	0.408374	13.3056	3.73396	0.00415471	0.0230405
ENSDARG00000026500	xkr9	0.0253282	0.0380989	0.109103	0.192774	0.332264	0.0628268	13.2306	3.72581	0.0153703	0.0659847
ENSDARG00000071860	nrn1a	6.58533	6.01963	4.95641	17.7673	20.2681	25.0051	13.226	3.7253	8.88231e-22	2.05513e-19
ENSDARG00000037815	b4galt5	0.0506564	0.0380989	0.0467586	0.160645	0.132906	0.28272	13.1599	3.71807	0.0221289	0.0878422
ENSDARG00000086077	si:ch211-156l18.4	0.0506564	0.190495	0.140276	0.995999	0.431943	1.09947	13.0951	3.71095	3.02329e-05	0.000342898
ENSDARG00000100679	lrch3	0.202625	0.133346	0.155862	0.160645	0.36549	0.910988	13.0869	3.71005	0.00173452	0.0111884
ENSDARG00000005356	tyro3	0.202625	0.0190495	0.0155862	0.096387	0.299037	0.345547	13.0405	3.70493	0.00813289	0.0399188
ENSDARG00000083280	dre-let-7g-1	0.0253282	0.114297	0.0935172	0.610451	0.265811	0.345547	12.9321	3.69289	0.00126616	0.00858126
ENSDARG00000076333	SORCS1	0.227954	0.114297	0.171448	1.38155	0.863886	0.628268	12.8184	3.68014	2.61118e-06	4.08695e-05
ENSDARG00000056458	lhfpl5b	0.177297	0.209544	0.32731	1.92774	0.996791	0.534027	12.7554	3.67303	2.74196e-07	5.53132e-06
ENSDARG00000092460	si:dkey-229d2.7	0.202625	0.380989	0.311724	2.92374	1.52841	0.879575	12.7421	3.67153	3.63306e-10	1.44713e-08
ENSDARG00000014280	dlgap1a	0.27861	0.0190495	0.171448	0.064258	0.697754	0.628268	12.7328	3.67048	0.00158575	0.0103823
ENSDARG00000096803	si:ch73-91k6.6	6.3827	8.59131	9.99076	62.6194	43.294	20.4815	12.7116	3.66807	2.45492e-25	8.26843e-23
ENSDARG00000059858	pappab	0.101313	0.0380989	0.0311724	0.224903	0.332264	0.251307	12.692	3.66585	0.0070277	0.0354954
ENSDARG00000069804	si:ch211-198k9.6	0.253282	0.247643	0.374069	1.25303	1.19615	1.97904	12.6799	3.66447	1.24669e-07	2.74603e-06
ENSDARG00000103398	fabp1b.2	0.101313	0.228594	0.374069	1.79922	1.09647	1.47643	12.678	3.66425	7.03345e-08	1.66048e-06
ENSDARG00000021909	zgc:110852	0.101313	0.0571484	0.0311724	0.096387	0.0996791	0.28272	12.6694	3.66328	0.0332499	0.120124
ENSDARG00000045094	si:dkey-222b8.1	0.151969	0.114297	0.171448	0.257032	0.166132	0.753921	12.6584	3.66203	0.00389316	0.0219236
ENSDARG00000060522	rfk	0.481235	0.647682	0.685793	2.79522	2.09326	3.14134	12.6562	3.66177	2.0978e-12	1.27149e-10
ENSDARG00000054680	chrna9	0.329266	0.685781	0.592276	4.62658	2.59166	1.47643	12.6055	3.65598	8.83982e-15	8.05513e-13
ENSDARG00000015566	dnmt3ab	3.7739	2.97172	1.51186	7.55032	8.07401	9.67532	12.5988	3.65521	1.78861e-21	4.10269e-19
ENSDARG00000076292	tns2a	0.0759845	0.209544	0.218207	0.449806	0.83066	1.06805	12.5738	3.65235	0.000147685	0.00136539
ENSDARG00000074984	CABZ01053588.1	0.202625	0.152396	0.0935172	0.674709	0.598075	0.439787	12.5195	3.64611	0.000198328	0.00176198
ENSDARG00000034095	si:dkey-59l11.10	0.0759845	0.133346	0.109103	0.257032	0.631301	0.408374	12.4765	3.64114	0.00224546	0.0138947
ENSDARG00000102915	HINT2 (1 of many)	0.354595	0.419088	0.311724	2.40968	0.797433	1.22512	12.3883	3.6309	1.19692e-08	3.34533e-07
ENSDARG00000020581	otofb	4.96432	6.49587	5.56428	43.9846	21.6968	12.5968	12.375	3.62936	4.49147e-29	2.59802e-26
ENSDARG00000075230	tet1	0.202625	0.133346	0.202621	0.353419	0.531622	0.816748	12.3499	3.62643	0.00070706	0.0052086
ENSDARG00000081270	rn7sk	4.35645	2.24784	2.02621	9.15677	9.30339	15.7067	12.3343	3.62461	3.41155e-20	6.62588e-18
ENSDARG00000098349	hdac4	0.683861	0.457187	0.280552	1.2209	1.96036	1.79056	12.3178	3.62267	9.89627e-09	2.84363e-07
ENSDARG00000038655	ajap1	0.227954	0.0571484	0.109103	0.289161	0.166132	0.879575	12.2296	3.6123	0.00226771	0.0140128
ENSDARG00000083593	SNORA54	0.101313	0.247643	0.155862	0.353419	0.332264	0.910988	12.1947	3.60818	0.00145811	0.0096969
ENSDARG00000097369	si:ch1073-358o18.3	1.34239	1.33346	2.38469	8.28928	5.64848	10.6177	12.1838	3.6069	3.80684e-19	6.57743e-17
ENSDARG00000070930	cart1	0.0506564	0.171445	0.187034	1.28516	0.531622	0.816748	12.1621	3.60432	1.84986e-05	0.000222821
ENSDARG00000009470	hnf1a	2.88741	4.62902	4.87848	10.4419	11.5296	23.7799	12.1406	3.60177	1.18827e-17	1.66408e-15
ENSDARG00000103576	EPHB3 (1 of many)	0.354595	0.266693	0.202621	0.192774	0.797433	1.35078	12.0893	3.59565	0.000178722	0.00160819
ENSDARG00000103535	FO704914.1	0.101313	0.0571484	0.077931	0.224903	0.0996791	0.376961	12.086	3.59527	0.0150471	0.0649641
ENSDARG00000088807	klhl22	1.24108	1.54301	1.48069	7.6467	5.24977	5.56017	12.0757	3.59404	3.89619e-20	7.5123e-18
ENSDARG00000015263	adma	4.17915	4.89571	3.78745	32.0648	20.2681	8.51303	12.0039	3.58543	1.30703e-28	6.68797e-26
ENSDARG00000100908	lcor	0.227954	0.114297	0.0623448	0.385548	0.398717	0.565441	11.9914	3.58393	0.001275	0.00863016
ENSDARG00000014554	ppp1r3cb	9.32077	10.4391	13.373	54.5551	45.0882	35.9997	11.9576	3.57985	3.3441e-20	6.62112e-18
ENSDARG00000052142	acvr1bb	0.379923	0.0761979	0.0467586	0.546193	0.199358	0.848161	11.9383	3.57752	0.000410094	0.00329661
ENSDARG00000062447	hecw2a	0.886486	0.380989	0.12469	1.02813	1.09647	2.01046	11.8977	3.57261	1.2952e-07	2.83411e-06
ENSDARG00000071904	pcdh2ab1	0.101313	0.0571484	0.077931	0.096387	0.199358	0.345547	11.8341	3.56488	0.0255652	0.0982577
ENSDARG00000080188	SNORD65	0.0253282	0.0190495	0.077931	0.481935	0.132906	0.157067	11.7822	3.55854	0.00582853	0.0304748
ENSDARG00000039724	CABZ01007893.1	0.101313	0.0952473	0.0311724	0.064258	0.265811	0.28272	11.7364	3.55292	0.0270169	0.102402
ENSDARG00000093799	setbp1	0.379923	0.457187	0.109103	1.09239	1.39551	0.848161	11.6651	3.54413	1.95912e-06	3.14214e-05
ENSDARG00000102612	slc15a4	0.481235	0.266693	0.264966	2.15264	1.19615	0.879575	11.6447	3.5416	2.95758e-08	7.56686e-07
ENSDARG00000052244	zgc:158564	26.6959	35.2034	38.6226	190.075	144.07	103.476	11.5967	3.53565	1.71359e-13	1.26303e-11
ENSDARG00000093890	si:dkey-203c4.2	0.0253282	0.190495	0.0467586	0.192774	0.299037	0.345547	11.5824	3.53386	0.0141005	0.061805
ENSDARG00000001881	cacnb3a	0.0253282	0.171445	0.0155862	0.032129	0.0664528	0.345547	11.5519	3.53006	0.0808527	0.231152
ENSDARG00000013492	zbtb34	0.151969	0.171445	0.140276	0.257032	0.232585	0.691094	11.5214	3.52624	0.00515457	0.0275295
ENSDARG00000002609	rnf145a	6.07876	6.97211	7.76193	31.133	26.9466	23.9998	11.5134	3.52525	4.35724e-21	9.66145e-19
ENSDARG00000000563	ttn.1	18.0337	8.99135	9.81931	28.4984	44.0914	44.6384	11.5022	3.52383	2.94156e-17	3.91345e-15
ENSDARG00000100318	snoMBII-202	0.0506564	0.152396	0.0467586	0.289161	0.265811	0.376961	11.4991	3.52346	0.00841641	0.0410304
ENSDARG00000027564	CABZ01052588.1	0.202625	0.0761979	0.171448	0.289161	0.166132	0.816748	11.4963	3.5231	0.00385854	0.0217425
ENSDARG00000096624	si:dkey-187i8.2	0.0759845	0.133346	0.0623448	0.385548	0.498396	0.157067	11.4678	3.51952	0.00331004	0.0191882
ENSDARG00000100817	FP236812.6	0.0253282	0.0571484	0.0467586	0.192774	0.232585	0.125654	11.4082	3.51199	0.0252925	0.097325
ENSDARG00000003041	CABZ01111496.1	0.27861	0.0380989	0.12469	0.192774	0.564848	0.848161	11.3715	3.50735	0.00151958	0.010043
ENSDARG00000028322	pex14	7.52247	9.27709	8.99324	46.5228	39.9713	21.6124	11.3659	3.50664	3.1349e-22	7.58303e-20
ENSDARG00000075857	PGS1	0.582548	0.34289	0.296138	0.867483	1.72777	1.25654	11.361	3.50602	8.50624e-07	1.51091e-05
ENSDARG00000096663	si:dkey-249p7.4	0.0253282	0.152396	0.0467586	0.32129	0.431943	0.0942401	11.3392	3.50324	0.00713911	0.03597
ENSDARG00000010934	syt14a	0.0759845	0.133346	0.109103	0.449806	0.265811	0.565441	11.3141	3.50005	0.00293336	0.0174182
ENSDARG00000081252	dre-mir-16b	0.101313	0.133346	0.280552	0.771096	0.531622	0.942401	11.2984	3.49804	0.000206511	0.00182371
ENSDARG00000028857	sgsm1a	0.151969	0.114297	0.109103	0.160645	0.398717	0.565441	11.2654	3.49383	0.00668583	0.0340668
ENSDARG00000091598	si:ch73-91k6.2	0.151969	0.0952473	0.0155862	0.224903	0.199358	0.439787	11.2128	3.48708	0.010012	0.0470254
ENSDARG00000090935	si:dkey-75b17.1	0.303938	0.247643	0.420828	1.38155	0.83066	1.44502	11.2043	3.48598	2.0503e-06	3.27261e-05
ENSDARG00000102000	wu:fj30f06	4.71104	6.00058	7.16965	24.9321	28.907	21.6438	11.1853	3.48353	7.59922e-20	1.42394e-17
ENSDARG00000000183	ptpn4b	10.6125	12.1345	9.97517	70.716	38.8416	25.916	11.1641	3.4808	4.56659e-23	1.25266e-20
ENSDARG00000029263	hoxb3a	17.9577	19.4305	13.2171	66.4107	55.6542	46.2091	11.1603	3.4803	3.56543e-18	5.42109e-16
ENSDARG00000103689	znf1148	0.202625	0.304792	0.12469	1.09239	0.36549	0.628268	11.1532	3.47939	8.93332e-05	0.000879711
ENSDARG00000086764	mdc1	7.42116	7.65789	9.02441	17.2212	17.6764	39.0154	11.1463	3.4785	7.95395e-16	8.33223e-14
ENSDARG00000101072	cnot6b	3.49529	3.29556	3.49131	23.1329	11.3302	7.2879	11.1359	3.47715	6.47686e-27	2.69275e-24
ENSDARG00000081937	SNORA32	0.0253282	0.0190495	0.0311724	0.128516	0.0332264	0.28272	11.0866	3.47075	0.0618879	0.19024
ENSDARG00000016868	rhobtb2a	0.227954	0.133346	0.202621	0.514064	0.631301	0.596854	11.0807	3.46997	0.000617344	0.00464413
ENSDARG00000063731	rbm45	0.101313	0.209544	0.109103	0.931741	0.398717	0.471201	11.0731	3.46899	0.000267341	0.002288
ENSDARG00000099892	si:dkeyp-121d4.1	0.303938	0.209544	0.202621	1.73497	0.631301	1.25654	11.0033	3.45986	1.13772e-06	1.96703e-05
ENSDARG00000094448	si:dkey-12f6.2	0.0253282	0.0761979	0.0935172	0.032129	0.199358	0.219894	10.999	3.45929	0.0752809	0.219708
ENSDARG00000097634	si:ch211-266g18.7	0.101313	0.0761979	0.264966	0.064258	0.0996791	1.35078	10.9896	3.45807	0.00772129	0.0383477
ENSDARG00000017365	slc23a2	0.101313	0.114297	0.155862	0.610451	0.73098	0.376961	10.9846	3.45741	0.000587956	0.00447109
ENSDARG00000037790	pvalb8	45.8187	62.749	70.3561	503.012	239.894	114.408	10.9756	3.45623	1.08049e-11	5.59331e-10
ENSDARG00000020872	nfat5a	0.354595	0.34289	0.280552	0.610451	0.863886	1.22512	10.9722	3.45578	6.85023e-05	0.000700234
ENSDARG00000017108	kcna1b	0.151969	0.0952473	0.0467586	0.192774	0.232585	0.408374	10.9633	3.45462	0.012525	0.0562568
ENSDARG00000099523	si:ch211-198c1.10	0.759845	1.20012	0.654621	3.72697	1.72777	3.54971	10.9227	3.44926	1.20152e-12	7.5401e-11
ENSDARG00000096502	si:ch211-278f21.5	2.17822	2.43833	3.39779	22.6831	11.1973	5.78006	10.9009	3.44638	1.04575e-26	4.15305e-24
ENSDARG00000046141	zgc:162025	2.58347	5.02906	5.54869	10.5062	11.0312	22.4606	10.8783	3.44338	4.84464e-16	5.30478e-14
ENSDARG00000052618	ahrrb	0.101313	0.114297	0.311724	0.128516	0.431943	1.13088	10.8706	3.44236	0.00379478	0.0214195
ENSDARG00000103132	dnaaf2	1.54502	1.924	1.99503	9.4138	7.44271	4.90049	10.8677	3.44198	1.56054e-20	3.21883e-18
ENSDARG00000068104	CABZ01041002.1	0.0759845	0.0571484	0.0935172	0.128516	0.132906	0.439787	10.839	3.43816	0.0310036	0.113817
ENSDARG00000101315	CABZ01039820.1	0.151969	0.114297	0.140276	0.160645	0.166132	0.534027	10.8291	3.43684	0.0168382	0.0707567
ENSDARG00000020749	caprin2	0.303938	0.266693	0.32731	1.28516	0.797433	0.942401	10.8088	3.43413	1.02379e-05	0.000133534
ENSDARG00000105465	hnrnpa0a	10.3339	14.8586	17.3007	79.7763	44.3904	60.3451	10.797	3.43255	2.10425e-16	2.44497e-14
ENSDARG00000053488	si:ch73-22a13.3	0.126641	0.133346	0.0467586	0.899612	0.232585	0.628268	10.7771	3.4299	0.000394158	0.00318602
ENSDARG00000018871	henmt1	0.101313	0.266693	0.249379	0.610451	0.697754	0.785335	10.7613	3.42778	0.000441986	0.00351686
ENSDARG00000095446	si:dkey-207j16.4	0.0253282	0.0952473	0.0311724	0.160645	0.398717	0.0942401	10.7389	3.42477	0.0215664	0.0861492
ENSDARG00000017006	dennd5a	2.00093	1.7335	1.60538	7.26116	5.88107	6.69105	10.6791	3.41672	3.81115e-18	5.72921e-16
ENSDARG00000086874	si:ch211-232i5.3	1.21575	1.12392	1.02869	2.57032	3.18973	3.83243	10.6761	3.41631	2.86425e-12	1.67868e-10
ENSDARG00000021163	thrb	6.81328	7.94363	7.06055	30.876	21.2649	24.1883	10.6233	3.40916	3.38345e-20	6.62112e-18
ENSDARG00000019205	fam120c	24.9483	30.2506	32.6999	165.818	109.68	77.7481	10.6213	3.40889	1.32463e-14	1.17879e-12
ENSDARG00000053530	cyp4f3	0.126641	0.171445	0.0935172	0.481935	0.166132	0.659681	10.6208	3.40881	0.00324474	0.0188961
ENSDARG00000105434	GRXCR1	0.430579	0.457187	0.32731	1.79922	1.03002	1.1623	10.6119	3.40761	4.20817e-07	8.07289e-06
ENSDARG00000079468	RHOBTB1	0.0759845	0.0190495	0.0155862	0.096387	0.0332264	0.28272	10.5851	3.40397	0.0694181	0.207397
ENSDARG00000098252	cpne9	0.126641	0.0952473	0.077931	0.096387	0.132906	0.408374	10.5161	3.39452	0.036399	0.128517
ENSDARG00000058015	ano3	0.405251	0.34289	0.311724	0.578322	0.73098	1.50784	10.516	3.39452	8.61656e-05	0.000852937
ENSDARG00000099942	CU571256.1	0.0759845	0.0571484	0.296138	0.899612	0.664528	0.848161	10.5054	3.39306	0.000164538	0.0014971
ENSDARG00000043553	ches1	0.151969	0.228594	0.171448	0.481935	0.265811	0.848161	10.505	3.393	0.00201286	0.012678
ENSDARG00000089210	FP102169.1	0.27861	0.114297	0.342897	1.2209	0.431943	1.22512	10.4324	3.38299	3.08167e-05	0.000348331
ENSDARG00000101039	zdhhc15a	0.0506564	0.114297	0.0155862	0.449806	0.332264	0.0628268	10.3947	3.37777	0.00536312	0.0284493
ENSDARG00000074219	map3k20	0.27861	0.247643	0.155862	0.257032	0.564848	0.848161	10.3802	3.37577	0.00193595	0.0122589
ENSDARG00000062579	kremen1	0.126641	0.0571484	0.0311724	0.032129	0.132906	0.345547	10.359	3.37281	0.0588297	0.183381
ENSDARG00000036816	pou2f2a	9.85266	12.3441	9.74138	50.8281	37.6123	24.1569	10.3574	3.37259	8.40606e-21	1.78935e-18
ENSDARG00000052604	CPEB2	0.886486	0.571484	0.342897	1.25303	0.73098	2.60731	10.354	3.37212	3.88696e-07	7.52723e-06
ENSDARG00000038439	fabp10a	52.2774	99.7049	117.13	426.031	450.317	285.171	10.3382	3.36992	2.41941e-06	3.81372e-05
ENSDARG00000079741	CABZ01075131.1	0.126641	0.0190495	0.12469	0.353419	0.0996791	0.345547	10.3365	3.36967	0.0117989	0.0537392
ENSDARG00000075295	tulp1a	0.27861	0.533385	0.233793	0.385548	1.1297	1.28795	10.3318	3.36902	0.000139137	0.00129491
ENSDARG00000093456	oip5-as1	40.753	49.8334	42.3321	268.856	165.268	70.8058	10.2896	3.36312	4.40566e-14	3.58489e-12
ENSDARG00000054026	mustn1a	0.27861	0.247643	0.249379	0.771096	0.764207	1.00523	10.276	3.3612	0.000123994	0.00116828
ENSDARG00000012449	si:ch211-169p10.1	0.101313	0.0952473	0.0623448	0.032129	0.132906	0.408374	10.2747	3.36102	0.0589052	0.183595
ENSDARG00000075714	si:dkey-27p23.3	0.379923	0.228594	0.342897	1.2209	0.465169	1.1623	10.2211	3.35348	2.90341e-05	0.000330994
ENSDARG00000097178	si:ch211-286h12.6	0.0759845	0.152396	0.32731	0.899612	0.465169	0.785335	10.1761	3.34711	0.000357045	0.00293308
ENSDARG00000093014	si:dkey-207j16.3	0.0253282	0.114297	0.12469	0.096387	0.36549	0.534027	10.1621	3.34512	0.0209005	0.0840061
ENSDARG00000095765	si:ch1073-221c23.2	0.177297	0.380989	0.389655	1.992	1.16292	1.66491	10.1246	3.3398	1.96185e-07	4.10063e-06
ENSDARG00000099614	purab	7.69977	8.15317	7.99572	40.3219	28.8073	21.3925	10.1245	3.33977	8.84229e-21	1.86727e-18
ENSDARG00000017398	slc44a5a	0.0506564	0.0952473	0.0311724	0.257032	0.232585	0.219894	10.1108	3.33783	0.0191667	0.0783751
ENSDARG00000086362	pou6f2	0.253282	0.0952473	0.077931	0.353419	0.564848	0.534027	9.98661	3.32	0.00231695	0.0142575
ENSDARG00000087555	si:ch73-308l14.2	5.01498	7.52454	6.6709	19.6951	12.6925	26.4815	9.98244	3.31939	1.08414e-16	1.30529e-14
ENSDARG00000061541	unc5db	0.329266	0.228594	0.109103	0.481935	0.166132	0.910988	9.96444	3.31679	0.00195207	0.0123374
ENSDARG00000104277	cntn4	0.101313	0.0380989	0.0467586	0.064258	0.199358	0.251307	9.93317	3.31225	0.0549098	0.174494
ENSDARG00000042613	crp3	6.35737	10.3058	8.12041	48.5791	31.4986	20.6072	9.92818	3.31153	4.95426e-21	1.08052e-18
ENSDARG00000008727	ranbp3a	0.126641	0.266693	0.12469	0.096387	0.332264	0.816748	9.90207	3.30773	0.012754	0.0570639
ENSDARG00000094540	si:dkey-96l17.6	0.253282	0.36194	0.389655	2.28116	1.29583	0.816748	9.90179	3.30769	1.734e-07	3.67635e-06
ENSDARG00000018716	dgkh	3.29266	3.6194	4.27062	22.3618	14.1877	9.98946	9.89454	3.30663	2.84294e-22	7.06963e-20
ENSDARG00000099483	vdra	0.405251	0.247643	0.187034	0.706838	0.564848	1.09947	9.89324	3.30644	0.000217786	0.00191123
ENSDARG00000055066	zdhhc20a	0.202625	0.285742	0.12469	0.835354	0.265811	0.565441	9.89176	3.30623	0.000691265	0.0051149
ENSDARG00000061940	htr4	0.0759845	0.0761979	0.0467586	0.032129	0.0996791	0.314134	9.82592	3.29659	0.092905	0.255532
ENSDARG00000063050	rc3h2	0.303938	0.285742	0.140276	0.353419	0.531622	0.973815	9.82516	3.29648	0.00149796	0.00991732
ENSDARG00000006978	zak	0.0506564	0.0761979	0.109103	0.032129	0.265811	0.251307	9.70665	3.27897	0.0675801	0.203
ENSDARG00000025974	magi3b	0.379923	0.247643	0.280552	0.481935	0.431943	1.35078	9.69298	3.27694	0.000666888	0.00495935
ENSDARG00000097078	si:ch211-276c2.3	0.202625	0.266693	0.155862	1.15664	0.963565	0.942401	9.691	3.27665	3.03812e-05	0.000343992
ENSDARG00000100836	lrrc8c	3.16602	3.5813	4.52	22.4582	13.3238	4.99473	9.61754	3.26567	1.39647e-24	4.42349e-22
ENSDARG00000097414	si:ch211-106e7.2	1.13977	0.914375	1.15338	4.69084	3.62168	2.16752	9.6071	3.2641	6.22497e-14	4.9591e-12
ENSDARG00000039196	greb1l	3.72324	3.00982	2.05738	10.6347	7.40948	8.01041	9.60182	3.26331	5.16563e-19	8.69918e-17
ENSDARG00000097750	si:dkey-181d19.6	1.67166	2.00019	2.38469	9.95999	6.71173	6.21985	9.58483	3.26075	2.48296e-18	3.86354e-16
ENSDARG00000103884	FP236632.1	0.455907	0.647682	1.02869	3.14864	2.42553	2.29318	9.56697	3.25806	1.87194e-10	7.89359e-09
ENSDARG00000098739	CABZ01090031.1	0.151969	0.152396	0.155862	0.674709	0.697754	0.28272	9.54253	3.25437	0.00091294	0.00647084
ENSDARG00000061992	dot1l	0.405251	0.438138	0.187034	0.385548	0.598075	1.53926	9.53715	3.25356	0.000490272	0.00384724
ENSDARG00000062377	CRHR2	0.0759845	0.190495	0.0623448	0.417677	0.232585	0.219894	9.53553	3.25331	0.00945764	0.0449719
ENSDARG00000098320	grm1b	0.101313	0.0761979	0.0467586	0.192774	0.232585	0.18848	9.52929	3.25237	0.0282451	0.10609
ENSDARG00000061685	hcn4	0.0506564	0.0952473	0.109103	0.128516	0.0332264	0.502614	9.5183	3.2507	0.0568508	0.179101
ENSDARG00000101899	si:dkey-225f23.3	0.202625	0.285742	0.187034	1.92774	0.398717	0.345547	9.46839	3.24312	1.0307e-05	0.000134304
ENSDARG00000032157	grk6	0.177297	0.0571484	0.109103	0.128516	0.166132	0.502614	9.4632	3.24233	0.0292177	0.1088
ENSDARG00000105682	si:ch211-122f10.5	0.126641	0.0761979	0.187034	0.706838	0.36549	0.502614	9.46253	3.24223	0.00155414	0.010203
ENSDARG00000090401	CABZ01020840.1	0.303938	0.590534	0.467586	2.63458	1.52841	0.628268	9.45389	3.24091	5.15739e-08	1.25782e-06
ENSDARG00000104283	cdc42bpaa	0.253282	0.495286	0.187034	0.449806	0.697754	1.28795	9.4454	3.23961	0.000621068	0.00466819
ENSDARG00000074414	sema4ba	0.430579	0.209544	0.140276	0.353419	0.863886	0.753921	9.44493	3.23954	0.000860572	0.00614879
ENSDARG00000021895	disc1	0.101313	0.0380989	0.0623448	0.385548	0.265811	0.0314134	9.43323	3.23775	0.00954126	0.0452666
ENSDARG00000005425	wdfy1	0.531892	0.685781	0.420828	2.37755	0.897112	1.82198	9.42004	3.23573	8.15874e-08	1.89928e-06
ENSDARG00000091535	ccser2b	0.126641	0.0380989	0.109103	0.385548	0.0664528	0.28272	9.41013	3.23421	0.0146939	0.0637804
ENSDARG00000069027	BX005395.1	3.16602	2.30499	2.6029	23.4863	8.04078	4.08374	9.31444	3.21947	1.57093e-26	6.05786e-24
ENSDARG00000001129	dicer1	16.0327	16.2492	14.7757	71.7441	47.846	34.5233	9.29864	3.21702	1.12612e-17	1.58539e-15
ENSDARG00000095214	si:ch211-183d21.2	0.0759845	0.0571484	0.0311724	0.032129	0.199358	0.0942401	9.2985	3.217	0.0983774	0.266371
ENSDARG00000094407	si:dkeyp-46h3.1	0.0506564	0.228594	0.233793	1.02813	0.797433	0.219894	9.29211	3.21601	0.000280594	0.00238379
ENSDARG00000052059	PAQR9	1.77297	2.28594	1.9171	10.7953	5.94752	3.54971	9.28618	3.21508	6.20071e-20	1.17849e-17
ENSDARG00000101743	c5h11orf1	0.27861	0.228594	0.202621	1.67071	1.03002	0.376961	9.25169	3.20972	8.3699e-06	0.000112592
ENSDARG00000079415	dnajc30b	1.67166	2.49548	2.99255	5.81535	3.92071	10.0209	9.22278	3.2052	2.0085e-13	1.44049e-11
ENSDARG00000062849	kcnk10a	0.0506564	0.171445	0.140276	0.192774	0.166132	0.439787	9.21912	3.20463	0.0340854	0.122391
ENSDARG00000089802	akap1a	0.227954	0.152396	0.155862	0.449806	0.797433	0.565441	9.21648	3.20422	0.00146735	0.00974396
ENSDARG00000018411	mknk1	3.01405	4.11469	2.99255	13.944	10.0011	7.82193	9.20311	3.20212	1.80104e-19	3.26e-17
ENSDARG00000057974	parp12b	4.38178	5.75294	5.90717	13.6548	13.4567	19.759	9.20143	3.20186	2.13971e-15	2.09314e-13
ENSDARG00000013389	zgc:110204	0.101313	0.0761979	0.0311724	0.064258	0.166132	0.219894	9.19915	3.2015	0.0746547	0.218556
ENSDARG00000061304	ppp1r9a	0.253282	0.266693	0.264966	0.224903	0.332264	1.09947	9.19386	3.20067	0.00576152	0.0301836
ENSDARG00000098325	CU138512.1	0.354595	0.36194	0.296138	1.70284	0.631301	0.942401	9.18964	3.20001	9.48896e-06	0.000125177
ENSDARG00000100912	zgc:162297	0.177297	0.323841	0.545517	1.57432	1.29583	1.35078	9.16823	3.19664	3.34737e-06	5.07793e-05
ENSDARG00000099745	BAZ1A	1.51969	1.90495	1.18455	1.31729	2.29262	5.21462	9.13308	3.1911	4.67214e-09	1.4574e-07
ENSDARG00000025914	si:dkey-190g11.3	0.0759845	0.0761979	0.0311724	0.064258	0.299037	0.18848	9.13018	3.19064	0.0563435	0.177882
ENSDARG00000100391	CR318660.1	0.0759845	0.0571484	0.0155862	0.192774	0.0996791	0.125654	9.1194	3.18894	0.046237	0.153766
ENSDARG00000014480	nr6a1b	0.83583	0.895325	0.685793	4.04826	2.35907	1.22512	9.11561	3.18834	2.10494e-11	1.04688e-09
ENSDARG00000104726	si:ch211-162e15.3	7.34517	9.48664	9.58552	38.6191	22.0955	25.6961	9.11541	3.18831	4.08023e-18	6.09926e-16
ENSDARG00000011824	pbxip1b	10.3846	11.8107	10.2246	27.9201	21.5639	38.8898	9.10591	3.1868	1.77103e-14	1.54301e-12
ENSDARG00000014218	mecp2	0.303938	0.0952473	0.140276	0.546193	0.332264	0.596854	9.10223	3.18622	0.002351	0.0144037
ENSDARG00000004789	lrp1ba	0.202625	0.0952473	0.12469	0.289161	0.531622	0.659681	9.09978	3.18583	0.0051322	0.0274322
ENSDARG00000105583	si:dkeyp-75h12.7	0.0759845	0.0761979	0.0467586	0.610451	0.0996791	0.345547	9.09354	3.18484	0.00553106	0.0291773
ENSDARG00000097394	si:dkey-77f5.6	0.126641	0.209544	0.0623448	0.032129	0.36549	0.376961	9.06124	3.17971	0.0398969	0.137457
ENSDARG00000055638	ankrd33aa	1.41838	1.44776	1.0131	1.992	2.79102	3.67537	9.05426	3.1786	8.96214e-10	3.28917e-08
ENSDARG00000078995	tex11	0.303938	0.304792	0.810483	2.2169	1.49519	1.00523	9.05055	3.17801	3.24782e-07	6.41083e-06
ENSDARG00000094512	gabrz	0.405251	0.323841	0.187034	1.2209	0.797433	0.534027	9.03186	3.17502	5.82799e-05	0.0006086
ENSDARG00000038095	socs1a	2.20355	2.24784	2.50938	15.7111	5.64848	4.83766	9.02423	3.1738	6.7114e-22	1.58033e-19
ENSDARG00000104419	podxl2	6.05343	7.33405	6.06303	27.7273	18.8726	14.8271	9.00664	3.17099	8.3614e-20	1.55581e-17
ENSDARG00000083837	FP017217.1	0.126641	0.34289	0.12469	1.86348	0.564848	0.28272	8.99521	3.16916	1.63301e-05	0.000199317
ENSDARG00000088044	si:ch73-139j3.4	0.354595	0.285742	0.311724	1.12452	0.265811	1.06805	8.98671	3.16779	0.000199963	0.00177295
ENSDARG00000015355	fosl1a	0.810502	1.04772	0.483172	4.11251	2.19294	1.4136	8.96878	3.16491	2.52692e-11	1.22694e-09
ENSDARG00000062122	klhl5	0.0759845	0.190495	0.0311724	0.257032	0.199358	0.376961	8.94281	3.16073	0.0236598	0.0925792
ENSDARG00000075815	slc12a5a	0.83583	0.400039	0.374069	0.738967	1.59487	1.72774	8.93164	3.15893	8.56243e-06	0.00011466
ENSDARG00000100716	si:dkey-285b23.4	0.101313	0.0761979	0.202621	0.417677	0.398717	0.314134	8.91993	3.15703	0.00785671	0.0388355
ENSDARG00000018006	vrk1	0.531892	0.552435	0.794897	2.28116	1.52841	2.04187	8.91816	3.15675	5.91441e-08	1.42417e-06
ENSDARG00000092855	SRBD1	1.24108	1.924	1.21572	1.28516	1.52841	6.47116	8.8857	3.15149	1.9757e-08	5.28335e-07
ENSDARG00000057833	gulp1b	0.683861	0.952473	0.498759	1.79922	1.39551	2.41883	8.87428	3.14963	2.00223e-07	4.18173e-06
ENSDARG00000056780	ssh1a	0.126641	0.133346	0.0467586	0.096387	0.0996791	0.376961	8.87356	3.14951	0.0640197	0.19508
ENSDARG00000070076	actr2b	0.810502	1.71445	1.57421	5.30129	3.68813	3.80102	8.85942	3.14721	1.85537e-13	1.35197e-11
ENSDARG00000075515	zgc:171713	0.253282	0.323841	0.280552	2.47393	0.897112	0.28272	8.83435	3.14312	9.23393e-07	1.62069e-05
ENSDARG00000043210	nfic	0.101313	0.266693	0.109103	0.546193	0.199358	0.408374	8.82478	3.14156	0.00636992	0.0326962
ENSDARG00000044034	tmem86a	0.126641	0.0952473	0.0623448	0.449806	0.299037	0.0942401	8.7694	3.13248	0.00779494	0.0386162
ENSDARG00000036985	plxnb2b	0.861158	0.933424	0.966345	0.64258	1.03002	3.95809	8.76635	3.13198	4.037e-06	6.01774e-05
ENSDARG00000058606	sik1	23.5552	23.8499	25.1406	132.114	76.1881	36.4395	8.76375	3.13155	1.0629e-16	1.28553e-14
ENSDARG00000015822	sesn3	10.6125	11.6583	10.1934	47.8722	31.4654	20.6386	8.7573	3.13049	3.2164e-19	5.63039e-17
ENSDARG00000005576	mphosph8	16.7673	19.5829	17.5189	32.4503	29.6712	63.1095	8.75676	3.1304	1.55678e-11	7.84523e-10
ENSDARG00000062550	rc3h1a	0.531892	0.247643	0.109103	0.738967	0.398717	0.973815	8.74054	3.12772	0.000539069	0.00416359
ENSDARG00000104483	gipc1	0.126641	0.228594	0.0311724	0.128516	0.465169	0.251307	8.73256	3.1264	0.0242855	0.0943754
ENSDARG00000095930	myha	1.08911	1.18107	1.43393	1.67071	4.98396	1.97904	8.7214	3.12456	8.26507e-10	3.05865e-08
ENSDARG00000067975	atpif1a	39.2587	41.4516	53.4295	164.982	145.233	120.784	8.70262	3.12145	9.58338e-10	3.50749e-08
ENSDARG00000105120	gab2	1.03846	0.819127	0.981931	4.88361	3.09005	2.60731	8.69129	3.11957	7.47701e-13	4.84059e-11
ENSDARG00000077513	ppp1r3da	1.1651	1.08582	0.966345	4.65871	2.69134	2.07328	8.68592	3.11868	2.03154e-12	1.23414e-10
ENSDARG00000095860	si:dkey-263l8.2	0.0253282	0.0761979	0.0623448	0.064258	0.0664528	0.251307	8.68304	3.1182	0.137439	0.337992
ENSDARG00000102982	CABZ01113981.1	0.101313	0.171445	0.109103	0.192774	0.232585	0.534027	8.68292	3.11818	0.0266795	0.101456
ENSDARG00000090981	si:ch211-191o15.6	0.0506564	0.0761979	0.140276	0.449806	0.0664528	0.251307	8.67031	3.11608	0.0169773	0.0712735
ENSDARG00000015722	kctd5a	2.48216	2.55263	2.94579	12.0163	10.8318	5.12038	8.64606	3.11204	1.28967e-18	2.05482e-16
ENSDARG00000090577	si:ch211-261n11.3	2.45683	4.07659	4.98759	18.6348	13.1909	9.3926	8.63785	3.11067	7.73074e-19	1.26975e-16
ENSDARG00000077905	si:ch211-236p22.1	0.455907	0.323841	0.280552	0.867483	0.83066	1.00523	8.63576	3.11032	0.000180362	0.00162185
ENSDARG00000090169	si:dkey-1f1.3	0.430579	0.781028	0.748138	2.02413	2.15971	2.19894	8.61081	3.10615	6.70187e-08	1.59217e-06
ENSDARG00000077474	pla2r1	0.227954	0.0571484	0.202621	0.931741	0.132906	0.534027	8.60826	3.10572	0.00119859	0.00817957
ENSDARG00000105592	erv	0.455907	0.647682	0.935172	1.15664	1.761	2.79579	8.60777	3.10564	1.42615e-06	2.38961e-05
ENSDARG00000079161	bsnb	14.665	14.0395	14.0432	46.073	37.6455	39.5809	8.58869	3.10244	1.08074e-14	9.78107e-13
ENSDARG00000099164	NACC1 (1 of many)	6.25606	6.89591	5.73572	27.7595	19.2048	11.2146	8.5712	3.0995	2.36571e-20	4.8051e-18
ENSDARG00000089536	erbb4b	0.354595	0.190495	0.202621	0.578322	0.232585	0.753921	8.56731	3.09884	0.00285858	0.0170277
ENSDARG00000013828	snx13	0.303938	0.190495	0.187034	0.160645	0.132906	1.13088	8.56716	3.09882	0.0139839	0.0613594
ENSDARG00000104727	ino80da	0.379923	0.323841	0.280552	0.224903	0.398717	1.35078	8.54292	3.09473	0.00421151	0.0232924
ENSDARG00000043342	gpx3	4.02718	5.98153	6.48386	25.157	17.7097	18.7538	8.53626	3.0936	7.31637e-17	9.18274e-15
ENSDARG00000070213	etnk2	0.0506564	0.0380989	0.0623448	0.096387	0.0996791	0.125654	8.5075	3.08874	0.110553	0.288478
ENSDARG00000099937	LRRC52 (1 of many)	0.101313	0.0571484	0.109103	0.128516	0.0332264	0.345547	8.49206	3.08611	0.0831931	0.235891
ENSDARG00000098654	FQ976914.1	0.101313	0.0571484	0.077931	0.096387	0.0332264	0.314134	8.48913	3.08562	0.101656	0.272255
ENSDARG00000069026	adcy1a	0.177297	0.133346	0.0623448	0.096387	0.36549	0.408374	8.4813	3.08429	0.0308514	0.11343
ENSDARG00000078859	g0s2	0.506564	0.742929	1.62097	3.50206	2.45875	3.73819	8.47878	3.08386	3.08428e-10	1.25484e-08
ENSDARG00000102200	man2a1	0.126641	0.114297	0.077931	0.128516	0.398717	0.345547	8.47597	3.08338	0.0293146	0.109076
ENSDARG00000036913	st6galnac6	0.177297	0.0190495	0.0467586	0.289161	0.232585	0.28272	8.4269	3.075	0.0187539	0.0770129
ENSDARG00000105121	FAM135B	0.253282	0.0952473	0.109103	0.224903	0.299037	0.596854	8.41148	3.07236	0.0152921	0.0657443
ENSDARG00000038121	si:ch211-13k12.2	0.354595	0.0761979	0.077931	0.32129	0.299037	0.565441	8.40707	3.0716	0.00822475	0.0402213
ENSDARG00000089039	zgc:173585	0.0759845	0.0190495	0.12469	0.128516	0.332264	0.0942401	8.40334	3.07096	0.0501225	0.163039
ENSDARG00000044980	kpna6	0.734517	0.914375	0.748138	3.24503	2.62488	1.82198	8.40054	3.07048	6.91643e-10	2.5811e-08
ENSDARG00000012684	atp2b1a	22.9473	25.1643	21.0414	43.6633	44.7559	69.2037	8.38445	3.06772	4.27994e-11	1.99791e-09
ENSDARG00000067990	myhz1.1	1317.57	1465.08	1788.8	4986.81	5153.28	3107.54	8.38393	3.06763	0.253392	0.512525
ENSDARG00000089691	ism2a	0.177297	0.152396	0.077931	0.417677	0.398717	0.251307	8.38304	3.06747	0.0078204	0.0386991
ENSDARG00000059090	SSTR2 (1 of many)	0.354595	0.190495	0.0935172	0.160645	0.299037	0.691094	8.36923	3.06509	0.0152347	0.0655905
ENSDARG00000071562	mtus1a	5.09096	5.52435	5.95393	24.3217	16.1812	9.80097	8.3307	3.05844	7.41797e-20	1.39984e-17
ENSDARG00000040246	rap2ab	0.126641	0.114297	0.0935172	0.289161	0.166132	0.314134	8.32039	3.05665	0.0261629	0.0999772
ENSDARG00000031702	prkg1b	9.9793	10.8201	9.6011	37.848	30.8009	20.7014	8.30951	3.05476	2.61049e-17	3.49045e-15
ENSDARG00000029898	CNGA1 (1 of many)	1.89961	2.34308	3.24193	6.49006	5.98075	7.0366	8.29895	3.05293	1.22006e-13	9.22257e-12
ENSDARG00000061042	gabbr2	0.227954	0.266693	0.077931	0.064258	0.232585	0.848161	8.29729	3.05264	0.0286955	0.107328
ENSDARG00000094534	si:dkey-234l24.2p	0.0253282	0.133346	0.202621	0.032129	0.132906	0.534027	8.283	3.05015	0.0972717	0.264102
ENSDARG00000091059	ONECUT3 (1 of many)	0.0253282	0.0190495	0.0467586	0.096387	0.0996791	0.0628268	8.28166	3.04992	0.121963	0.310336
ENSDARG00000079869	si:ch211-218o21.4	0.506564	0.438138	0.249379	1.7671	1.16292	0.28272	8.28144	3.04988	7.28581e-06	9.98768e-05
ENSDARG00000104790	wu:fi09b08	0.354595	0.0190495	0.12469	0.899612	0.598075	0.910988	8.27831	3.04934	0.000418283	0.00335131
ENSDARG00000007204	si:ch211-195b21.5	10.3339	11.2011	10.0843	18.4742	22.3614	31.1935	8.27234	3.0483	4.90501e-13	3.3125e-11
ENSDARG00000103259	opn4xb	0.177297	0.0190495	0.0935172	0.160645	0.299037	0.219894	8.23469	3.04171	0.0343685	0.123129
ENSDARG00000012281	zgc:65851	3.36865	3.84799	2.63407	7.06838	5.48235	10.6491	8.21374	3.03804	2.37205e-13	1.68758e-11
ENSDARG00000068122	cfap77	0.582548	0.876276	0.545517	2.40968	2.25939	1.47643	8.20967	3.03732	4.07782e-08	1.01689e-06
ENSDARG00000100700	CABZ01066725.1	0.0253282	0.0190495	0.0155862	0.064258	0.132906	0.0314134	8.20323	3.03619	0.135775	0.335349
ENSDARG00000061248	xylt1	0.354595	0.285742	0.077931	0.578322	0.498396	0.534027	8.18705	3.03334	0.0022532	0.0139264
ENSDARG00000017246	prx	0.27861	0.0952473	0.233793	0.385548	0.498396	0.691094	8.18621	3.0332	0.00542186	0.0287037
ENSDARG00000098801	sbno2a	0.227954	0.114297	0.187034	0.192774	0.265811	0.722508	8.16784	3.02995	0.0202349	0.0818433
ENSDARG00000071450	tdrd5	0.0253282	0.171445	0.171448	0.610451	0.631301	0.18848	8.15502	3.02769	0.00366637	0.0208451
ENSDARG00000043238	atg16l2	0.0506564	0.0952473	0.0311724	0.096387	0.0332264	0.18848	8.12552	3.02246	0.137443	0.337992
ENSDARG00000098694	SLC16A2	0.101313	0.133346	0.155862	0.160645	0.398717	0.28272	8.12526	3.02241	0.0332901	0.120204
ENSDARG00000104082	trps1	0.481235	0.247643	0.264966	0.481935	0.265811	1.19371	8.1121	3.02008	0.002935	0.017424
ENSDARG00000079144	bcl2l11	0.151969	0.0952473	0.0623448	0.160645	0.166132	0.251307	8.11048	3.01979	0.0505661	0.164203
ENSDARG00000089303	BX572619.1	4.68571	6.89591	6.93586	25.2855	17.8093	11.6544	8.10524	3.01886	1.80057e-18	2.85176e-16
ENSDARG00000012820	nop56	51.3655	67.8923	61.3785	79.7121	114.498	213.705	8.0868	3.01557	2.60956e-06	4.08683e-05
ENSDARG00000096576	si:ch211-286b5.6	0.0759845	0.0190495	0.0155862	0.257032	0.0332264	0.0942401	8.08415	3.0151	0.0424498	0.144217
ENSDARG00000075624	bend5	0.253282	0.190495	0.171448	1.31729	0.199358	0.408374	8.07941	3.01425	0.000310907	0.00259982
ENSDARG00000091446	si:dkey-261m9.17	0.0253282	0.0952473	0.0311724	0.224903	0.265811	0.0314134	8.06498	3.01167	0.0396965	0.136943
ENSDARG00000098478	CABZ01069194.1	0.379923	0.70483	0.592276	1.41368	2.42553	1.4136	8.06491	3.01166	1.51277e-06	2.51888e-05
ENSDARG00000076501	asxl2	0.379923	0.152396	0.155862	0.32129	0.36549	0.596854	8.06157	3.01106	0.00842461	0.0410478
ENSDARG00000104568	BX571715.1	0.126641	0.0380989	0.0311724	0.064258	0.0664528	0.18848	8.05881	3.01057	0.124406	0.314455
ENSDARG00000018825	tmem248	5.92679	6.70541	8.12041	24.161	20.401	14.0732	8.04765	3.00857	3.75877e-17	4.8593e-15
ENSDARG00000074049	si:dkeyp-46h3.1	0.101313	0.380989	0.311724	1.09239	0.963565	0.157067	8.01754	3.00316	0.000340394	0.00281869
ENSDARG00000062168	tmem168b	0.202625	0.0952473	0.0311724	0.096387	0.265811	0.251307	8.01084	3.00195	0.0491247	0.160697
ENSDARG00000043157	dnajb13	1.44371	2.19069	4.22386	10.4741	8.67209	7.38214	7.9877	2.99778	3.18081e-15	3.01192e-13
ENSDARG00000042210	sema3ab	0.202625	0.133346	0.12469	0.224903	0.465169	0.251307	7.98067	2.99651	0.018494	0.0761627
ENSDARG00000010300	traf3ip1	0.202625	0.171445	0.218207	0.128516	0.232585	0.753921	7.97801	2.99603	0.0315219	0.115195
ENSDARG00000100772	si:ch211-154c21.1	0.126641	0.0571484	0.0311724	0.032129	0.0996791	0.219894	7.97494	2.99547	0.138103	0.3392
ENSDARG00000018853	si:dkey-199f5.8	10.1819	11.8488	10.5986	41.9926	30.236	17.9056	7.96366	2.99343	7.71449e-18	1.10359e-15
ENSDARG00000032197	klf12b	0.202625	0.171445	0.109103	0.546193	0.199358	0.471201	7.95776	2.99236	0.00727624	0.0365088
ENSDARG00000095882	si:zfos-1697h8.1	0.911814	0.876276	0.810483	2.63458	4.02039	1.72774	7.95559	2.99197	1.17252e-09	4.15978e-08
ENSDARG00000037392	med19a	12.0056	17.9637	20.0439	58.1856	40.6691	43.2562	7.94883	2.99074	1.94504e-13	1.39903e-11
ENSDARG00000086977	atxn1l	0.227954	0.114297	0.0623448	0.289161	0.631301	0.125654	7.92217	2.9859	0.00967764	0.0457539
ENSDARG00000097897	sgip1a	15.4755	15.4872	17.9086	53.302	45.6198	42.5023	7.90901	2.9835	3.49949e-13	2.46483e-11
ENSDARG00000096678	si:dkey-1f1.3	0.0253282	0.0571484	0.12469	0.032129	0.132906	0.314134	7.8999	2.98183	0.145869	0.351185
ENSDARG00000090883	gabra3	0.0253282	0.0571484	0.0623448	0.064258	0.166132	0.0628268	7.88213	2.97859	0.138295	0.339345
ENSDARG00000105691	slco1f3	0.126641	0.0571484	0.0467586	0.128516	0.166132	0.219894	7.87835	2.97789	0.0686377	0.205573
ENSDARG00000095799	si:ch1073-228j22.1	0.202625	0.285742	0.342897	0.835354	1.03002	0.785335	7.86876	2.97614	0.000491257	0.00385355
ENSDARG00000060187	si:ch211-214c7.5	1.67166	1.94305	1.90152	7.55032	6.14688	3.42406	7.86468	2.97539	3.64322e-15	3.4254e-13
ENSDARG00000041926	CABZ01066035.1	0.177297	0.171445	0.311724	0.192774	0.863886	0.471201	7.85187	2.97304	0.00949222	0.0450805
ENSDARG00000074367	usp12b	5.3949	7.48644	6.90469	24.2895	17.0451	13.6648	7.84366	2.97153	3.44351e-17	4.53589e-15
ENSDARG00000094857	dio2	0.303938	0.533385	0.654621	1.7671	1.39551	1.09947	7.83777	2.97044	6.94872e-06	9.56996e-05
ENSDARG00000100518	ARAP2	0.202625	0.0380989	0.0155862	0.128516	0.0332264	0.28272	7.83545	2.97002	0.0751379	0.219436
ENSDARG00000094747	si:ch211-197g15.6	0.227954	0.36194	0.218207	1.31729	0.697754	0.408374	7.83443	2.96983	0.000190203	0.00170115
ENSDARG00000071005	ppp1r3ca	3.06471	4.11469	3.52248	11.4701	9.03758	7.63345	7.83118	2.96923	7.06105e-16	7.48527e-14
ENSDARG00000008454	cpeb1b	0.177297	0.247643	0.12469	0.771096	0.598075	0.408374	7.80936	2.9652	0.00172099	0.0111173
ENSDARG00000061497	thsd7bb	0.151969	0.209544	0.12469	0.514064	0.199358	0.596854	7.80138	2.96373	0.00931909	0.0445095
ENSDARG00000016908	zgc:171779	0.151969	0.209544	0.109103	0.706838	0.199358	0.345547	7.77358	2.95858	0.00467622	0.0254656
ENSDARG00000061547	zgc:153409	0.0759845	0.0571484	0.140276	0.417677	0.299037	0.0628268	7.75376	2.9549	0.0153744	0.0659915
ENSDARG00000100581	si:ch211-198g14.2	0.0253282	0.0952473	0.0155862	0.096387	0.232585	0.0942401	7.75211	2.95459	0.0940854	0.257952
ENSDARG00000092743	si:dkey-108k21.17	0.126641	0.133346	0.109103	0.289161	0.166132	0.471201	7.73849	2.95205	0.0293827	0.109268
ENSDARG00000104934	tln2b	0.354595	0.152396	0.155862	0.128516	0.232585	0.691094	7.73527	2.95145	0.0285289	0.10684
ENSDARG00000010059	itpkb	0.101313	0.114297	0.12469	0.064258	0.199358	0.345547	7.73182	2.95081	0.0900499	0.249979
ENSDARG00000094181	shroom1	0.177297	0.0571484	0.0467586	0.289161	0.0996791	0.219894	7.72871	2.95023	0.0315456	0.11525
ENSDARG00000034203	hist1h2ba	0.151969	0.0571484	0.0467586	0.064258	0.166132	0.314134	7.72842	2.95017	0.0883189	0.246253
ENSDARG00000062770	snx21	0.101313	0.152396	0.077931	0.738967	0.0332264	0.251307	7.72129	2.94884	0.00573316	0.0300646
ENSDARG00000037539	tnnc1b	74.7435	97.9714	106.002	433.838	257.936	175.098	7.71909	2.94843	2.13034e-07	4.39753e-06
ENSDARG00000087732	Metazoa_SRP	20.3892	5.3529	5.92276	16.2573	34.2896	28.9631	7.68282	2.94164	8.96236e-13	5.76016e-11
ENSDARG00000103739	BAHCC1 (1 of many)	1.29174	0.952473	0.919586	1.41368	1.86068	3.14134	7.67308	2.93981	6.55585e-07	1.19396e-05
ENSDARG00000098408	stbd1	0.151969	0.0571484	0.0311724	0.128516	0.166132	0.157067	7.65266	2.93596	0.0683947	0.205007
ENSDARG00000000631	ptpn4a	10.1819	11.5249	10.396	42.1854	28.0431	18.0313	7.64844	2.93517	2.14917e-17	2.93257e-15
ENSDARG00000093774	rbp2b	7.97838	16.935	20.6673	59.7921	47.3808	28.7747	7.64789	2.93506	1.67339e-14	1.46949e-12
ENSDARG00000071456	crp7	0.101313	0.114297	0.202621	0.353419	0.764207	0.408374	7.64671	2.93484	0.00786338	0.0388468
ENSDARG00000056978	letm1	1.13977	0.933424	0.701379	1.992	1.761	1.97904	7.64337	2.93421	3.29373e-07	6.49663e-06
ENSDARG00000074531	spag9a	0.886486	0.476237	0.452	0.771096	1.22938	1.6335	7.62592	2.93091	8.80555e-05	0.000868736
ENSDARG00000097785	si:dkey-261m9.10	0.0253282	0.0380989	0.0623448	0.096387	0.0996791	0.219894	7.62545	2.93082	0.131711	0.327682
ENSDARG00000060597	zgc:158659	0.607876	0.380989	0.155862	0.192774	0.531622	1.35078	7.61693	2.92921	0.00468271	0.0254801
ENSDARG00000068193	tmem44	0.303938	0.228594	0.716965	0.96387	0.897112	1.19371	7.59984	2.92597	0.000345045	0.00284946
ENSDARG00000105822	si:cabz01117780.1	2.40618	4.00039	5.86041	16.5786	12.5928	8.63868	7.5995	2.92591	1.92993e-16	2.26218e-14
ENSDARG00000012196	fer	0.303938	0.171445	0.155862	0.192774	0.199358	0.691094	7.57129	2.92054	0.0277836	0.104652
ENSDARG00000037919	rbbp6	27.3798	29.9839	31.6088	52.3382	54.2587	93.0464	7.57014	2.92032	8.94375e-09	2.58669e-07
ENSDARG00000060348	map3k3	3.19135	3.5813	2.61848	10.7311	7.87465	4.74342	7.5516	2.91678	1.51913e-16	1.80451e-14
ENSDARG00000103099	EARS2	4.00185	5.2767	5.62662	17.3818	12.9583	10.869	7.52917	2.91249	5.22543e-16	5.62907e-14
ENSDARG00000104118	antxr2a	1.21575	1.04772	0.592276	3.08439	2.15971	1.35078	7.52564	2.91181	7.74729e-09	2.27026e-07
ENSDARG00000032637	si:dkey-261m9.12	0.126641	0.0190495	0.0155862	0.096387	0.132906	0.157067	7.52187	2.91109	0.0971037	0.263835
ENSDARG00000100620	taok2b	0.582548	0.552435	0.748138	0.674709	1.16292	2.1047	7.5207	2.91087	0.000159993	0.00146392
ENSDARG00000089190	TANC1 (1 of many)	0.911814	0.933424	0.389655	1.992	1.39551	1.25654	7.51239	2.90927	1.55828e-06	2.58334e-05
ENSDARG00000060434	map1b	2.6088	1.48586	0.826069	2.24903	2.42553	3.95809	7.50676	2.90819	5.29945e-09	1.63392e-07
ENSDARG00000094879	si:dkey-277m11.2	0.0253282	0.0190495	0.109103	0.032129	0.166132	0.314134	7.49638	2.90619	0.143792	0.347649
ENSDARG00000003290	dab1b	0.303938	0.114297	0.0935172	0.064258	0.0996791	0.659681	7.48432	2.90387	0.0618184	0.190158
ENSDARG00000054003	rargb	0.0253282	0.114297	0.12469	0.064258	0.398717	0.157067	7.48343	2.9037	0.0798703	0.228983
ENSDARG00000055294	atoh1a	0.354595	0.285742	0.607862	2.28116	1.06324	0.439787	7.46007	2.89919	5.00602e-06	7.24307e-05
ENSDARG00000074665	cdk14	0.303938	0.0761979	0.0155862	0.289161	0.299037	0.314134	7.45127	2.89749	0.0178615	0.074259
ENSDARG00000035551	iqcd	0.430579	0.400039	0.218207	1.54219	0.465169	0.628268	7.44635	2.89653	0.000114833	0.00109241
ENSDARG00000027710	btbd16	0.0253282	0.133346	0.077931	0.096387	0.0996791	0.18848	7.44415	2.89611	0.1422	0.345201
ENSDARG00000009209	slc9a6a	6.2054	6.00058	5.57986	17.0926	12.2273	14.0104	7.43294	2.89393	4.16442e-15	3.86086e-13
ENSDARG00000075774	foxj3	11.6256	15.5063	16.4123	46.4586	35.8513	30.094	7.42775	2.89293	5.21895e-14	4.19534e-12
ENSDARG00000102123	phtf2	36.6499	43.0328	44.7948	134.299	108.285	89.6538	7.42423	2.89224	9.32259e-10	3.41674e-08
ENSDARG00000042322	si:dkey-177p2.6	8.48494	10.2677	10.6298	37.6552	23.0591	18.314	7.41317	2.89009	1.28785e-16	1.54356e-14
ENSDARG00000040070	coil	2.43151	3.56225	3.42897	6.32942	5.98075	8.4502	7.40139	2.8878	7.40974e-12	3.97497e-10
ENSDARG00000078817	rnf165b	0.379923	0.304792	0.0935172	0.064258	0.265811	0.879575	7.39486	2.88652	0.031818	0.116022
ENSDARG00000061644	ensab	0.126641	0.0952473	0.0155862	0.032129	0.0996791	0.219894	7.37914	2.88345	0.157911	0.371634
ENSDARG00000060374	ttll11	0.177297	0.171445	0.202621	0.032129	0.299037	0.659681	7.3502	2.87778	0.0594217	0.184674
ENSDARG00000103788	si:rp71-1d10.6	0.151969	0.0571484	0.0467586	0.224903	0.166132	0.18848	7.34839	2.87743	0.0462141	0.153727
ENSDARG00000105443	si:ch211-63p21.8	1.46903	1.33346	1.83917	3.75909	2.06004	4.71201	7.34145	2.87606	1.45283e-09	5.0598e-08
ENSDARG00000100039	si:ch211-285j16.2	0.379923	0.590534	0.857241	3.4378	1.56164	0.816748	7.33812	2.87541	4.69236e-08	1.15499e-06
ENSDARG00000091419	nrarpa	10.8911	15.2015	14.9472	46.33	39.3068	22.4292	7.33228	2.87426	5.52827e-15	5.08984e-13
ENSDARG00000045373	pabpn1	67.9048	87.2466	102.448	166.685	158.423	273.265	7.32175	2.87219	2.31815e-05	0.000271963
ENSDARG00000105046	ccnf	7.04123	8.62941	8.04248	21.8477	14.7193	17.9685	7.31208	2.87028	1.27594e-14	1.13927e-12
ENSDARG00000053315	tmprss3a	1.82363	2.09544	1.51186	8.4178	4.2862	2.54448	7.30266	2.86842	2.6281e-15	2.5245e-13
ENSDARG00000105463	si:ch211-210k13.6	6.2054	7.58169	9.67903	33.9604	20.7	14.6072	7.29694	2.86729	5.1209e-17	6.51946e-15
ENSDARG00000094516	es1	0.0506564	0.114297	0.218207	0.192774	0.332264	0.534027	7.29535	2.86698	0.0403685	0.13865
ENSDARG00000093026	si:ch211-222n4.2	0.329266	0.228594	0.57669	1.70284	0.996791	0.942401	7.28577	2.86508	3.63374e-05	0.000402525
ENSDARG00000030367	metrn	6.48401	7.315	6.40593	25.5426	17.909	8.76433	7.28166	2.86427	2.89101e-18	4.44647e-16
ENSDARG00000061963	vrtn	0.0759845	0.0190495	0.0467586	0.578322	0.0996791	0.125654	7.27919	2.86378	0.0114125	0.0522747
ENSDARG00000100032	CABZ01088490.1	0.0506564	0.0952473	0.0467586	0.289161	0.0332264	0.251307	7.27708	2.86336	0.0567863	0.178982
ENSDARG00000104918	si:ch211-196f19.1	0.101313	0.247643	0.202621	0.481935	0.132906	0.910988	7.27126	2.86221	0.0139378	0.0611974
ENSDARG00000019392	stat5a	0.303938	0.152396	0.140276	0.289161	0.0664528	0.753921	7.26831	2.86162	0.0272931	0.103262
ENSDARG00000020777	cep85l	5.19228	5.98153	4.05241	18.7312	10.2337	8.76433	7.26663	2.86129	2.00649e-17	2.76625e-15
ENSDARG00000009727	twf2b	1.1651	1.67635	1.16897	7.45393	3.35586	1.03664	7.25249	2.85848	2.22899e-14	1.90704e-12
ENSDARG00000062531	mapk8ip3	21.7822	22.4403	17.0513	84.7885	49.1086	22.115	7.23732	2.85546	8.9919e-17	1.09751e-14
ENSDARG00000081580	SNORD99	0.0506564	0.152396	0.514345	0.578322	0.531622	0.879575	7.23718	2.85543	0.00583052	0.0304748
ENSDARG00000074310	rbfox3b	0.101313	0.0571484	0.0155862	0.128516	0.0996791	0.125654	7.23319	2.85463	0.0987337	0.267118
ENSDARG00000018351	hpda	30.9257	54.0624	55.0661	145.609	161.082	106.774	7.2257	2.85314	4.28823e-08	1.06537e-06
ENSDARG00000020746	gfi1aa	0.785174	0.876276	0.748138	4.40167	2.52521	0.596854	7.22169	2.85234	3.69066e-10	1.46788e-08
ENSDARG00000017780	rorcb	5.19228	5.86724	5.61103	30.2334	11.6957	5.59158	7.20485	2.84897	7.85137e-22	1.83254e-19
ENSDARG00000032761	pde4d	0.151969	0.114297	0.109103	0.353419	0.465169	0.219894	7.19931	2.84786	0.0164633	0.0695454
ENSDARG00000062323	adam23a	18.3376	16.573	16.3811	43.9846	34.3561	38.6385	7.19574	2.84714	1.5347e-12	9.51871e-11
ENSDARG00000057101	rnf180	2.00093	2.53358	2.38469	10.0885	5.9143	3.32982	7.19529	2.84705	6.26941e-16	6.69946e-14
ENSDARG00000098025	si:dkey-189a9.4	0.0759845	0.0761979	0.140276	0.224903	0.299037	0.125654	7.1899	2.84597	0.0466744	0.154789
ENSDARG00000076622	atp13a3	0.354595	0.171445	0.0935172	0.289161	0.431943	0.471201	7.16325	2.84061	0.0149579	0.0647229
ENSDARG00000077237	rfx7	5.11629	5.06716	4.37972	20.0164	10.5328	5.4031	7.15794	2.83954	2.25833e-19	4.03286e-17
ENSDARG00000103545	tctex1d1	0.227954	0.457187	0.374069	0.578322	1.03002	0.785335	7.15736	2.83943	0.00204963	0.0128745
ENSDARG00000036987	has2	1.08911	1.48586	1.09103	4.81935	3.12328	1.38219	7.1346	2.83483	4.9674e-11	2.28672e-09
ENSDARG00000062518	ulk1a	3.24201	3.96229	3.616	13.4942	8.77176	5.52876	7.12447	2.83278	1.8135e-16	2.13511e-14
ENSDARG00000070426	chac1	114.914	168.035	145.092	517.984	385.792	230.197	7.12425	2.83274	1.57064e-05	0.000192729
ENSDARG00000097472	si:dkey-45l12.1	0.101313	0.0380989	0.0623448	0.032129	0.0332264	0.219894	7.11776	2.83142	0.223778	0.471328
ENSDARG00000025108	magixa	0.126641	0.247643	0.0623448	0.385548	0.0664528	0.471201	7.10061	2.82794	0.0303304	0.11187
ENSDARG00000104122	CR388166.2	0.0506564	0.209544	0.264966	0.449806	0.431943	0.376961	7.09834	2.82748	0.0150663	0.0650048
ENSDARG00000069230	IQCA1L	0.379923	0.647682	0.623448	2.69884	1.19615	0.691094	7.08634	2.82504	1.3434e-06	2.27388e-05
ENSDARG00000105042	cldn10l2	0.227954	0.380989	0.358483	1.15664	0.697754	0.596854	7.07107	2.82193	0.000613832	0.00462294
ENSDARG00000096149	pus7l	0.101313	0.0571484	0.140276	0.160645	0.265811	0.376961	7.06913	2.82153	0.0597093	0.18532
ENSDARG00000032435	itga9	0.303938	0.190495	0.0467586	0.160645	0.332264	0.439787	7.03497	2.81454	0.0351005	0.125144
ENSDARG00000105178	erc2	0.734517	0.590534	0.405241	0.738967	0.797433	1.6335	7.03095	2.81372	0.00053814	0.00415854
ENSDARG00000020788	sla2	0.658533	0.400039	0.748138	2.4418	0.83066	1.60208	7.02996	2.81352	2.61693e-06	4.09354e-05
ENSDARG00000062806	ttll9	0.405251	0.781028	0.623448	2.40968	1.22938	0.942401	7.01816	2.81109	3.03863e-06	4.67352e-05
ENSDARG00000025866	ankdd1b	0.633204	0.819127	0.904	1.2209	1.09647	2.41883	7.00698	2.80879	4.79531e-05	0.000515321
ENSDARG00000017255	tmed1b	2.1529	2.87647	3.53807	10.1528	8.67209	4.71201	7.00664	2.80872	1.10461e-14	9.92952e-13
ENSDARG00000101584	si:ch211-132d3.4	16.3113	19.0876	18.5632	78.9089	36.25	25.2249	7.00522	2.80843	3.06474e-16	3.49986e-14
ENSDARG00000088672	CABZ01054962.1	0.27861	0.647682	0.498759	1.89561	0.83066	1.09947	7.00294	2.80796	3.31702e-05	0.000370993
ENSDARG00000101595	tgm1l2	0.126641	0.190495	0.218207	0.899612	0.564848	0.471201	6.99228	2.80576	0.0021486	0.0133856
ENSDARG00000023185	si:rp71-1g18.13	0.810502	1.08582	0.857241	3.08439	1.62809	2.01046	6.98882	2.80505	8.0206e-08	1.87368e-06
ENSDARG00000002013	grb10a	0.455907	0.323841	0.187034	0.385548	0.132906	1.00523	6.98158	2.80355	0.0136015	0.0600281
ENSDARG00000090568	mrpl52	4.63506	5.77199	6.96703	17.5424	15.8822	11.623	6.98082	2.8034	1.77451e-14	1.54301e-12
ENSDARG00000074571	gpaa1	4.83768	5.79104	5.00317	8.96399	8.70531	12.5339	6.97877	2.80297	7.40677e-12	3.97497e-10
ENSDARG00000079811	micall1a	0.27861	0.323841	0.155862	0.449806	0.232585	0.722508	6.96764	2.80067	0.013562	0.0598833
ENSDARG00000019658	pou2f2a	1.9756	2.00019	1.20014	3.37355	3.28941	3.17275	6.96186	2.79947	1.39614e-09	4.88798e-08
ENSDARG00000062702	ankmy1	0.962471	0.971523	1.21572	3.30929	3.18973	2.23035	6.95668	2.7984	5.52036e-09	1.69418e-07
ENSDARG00000097487	PFN4	5.7495	7.39119	8.97765	37.3339	21.4642	11.1832	6.95617	2.79829	8.54378e-18	1.21568e-15
ENSDARG00000090804	gpr155a	0.633204	0.971523	0.498759	1.70284	0.930339	1.69632	6.94678	2.79634	2.37106e-05	0.000277194
ENSDARG00000005085	ggctb	13.3733	17.6017	22.6779	68.242	36.1171	45.7379	6.94466	2.7959	3.76113e-12	2.14756e-10
ENSDARG00000091001	mycbp	4.30579	7.96268	9.04	24.4823	20.3345	15.8952	6.93714	2.79434	3.80151e-14	3.12193e-12
ENSDARG00000101687	CU929259.1	0.759845	0.590534	0.670207	1.25303	0.83066	1.94763	6.93616	2.79414	8.91713e-05	0.000879092
ENSDARG00000074258	GRAMD1B (1 of many)	0.379923	0.152396	0.12469	0.160645	0.398717	0.502614	6.93505	2.79391	0.0287118	0.107374
ENSDARG00000099719	cdkn1d	27.5571	28.8218	24.9223	121.126	63.263	34.9945	6.93497	2.79389	2.89549e-14	2.41514e-12
ENSDARG00000070986	sergef	2.1529	2.70502	2.72759	10.8917	6.81141	4.11515	6.90982	2.78865	2.2094e-15	2.14554e-13
ENSDARG00000102471	trak2	0.987799	0.514336	0.358483	0.835354	0.697754	2.04187	6.9067	2.788	0.000279504	0.00237616
ENSDARG00000033498	rorb	0.759845	0.647682	0.561103	1.60645	1.19615	1.6335	6.90526	2.7877	1.97843e-05	0.0002367
ENSDARG00000092895	si:dkey-188i13.11	5.09096	6.57207	8.01131	22.3618	17.4439	14.67	6.89383	2.78531	2.39163e-14	2.02021e-12
ENSDARG00000038754	plk3	11.1697	12.8965	13.4353	48.6433	33.5586	16.9318	6.8937	2.78528	4.74698e-16	5.21933e-14
ENSDARG00000042829	si:dkey-30j22.1	0.83583	0.552435	0.280552	0.578322	0.465169	1.44502	6.88915	2.78433	0.00191752	0.0121674
ENSDARG00000008849	ptprq	0.253282	0.0761979	0.12469	0.32129	0.0996791	0.691094	6.88246	2.78292	0.0304912	0.11237
ENSDARG00000103912	si:ch211-227e10.3	0.607876	0.742929	0.685793	2.69884	2.59166	0.18848	6.87407	2.78116	1.8914e-07	3.97522e-06
ENSDARG00000061048	ranbp9	12.7907	16.0587	15.7421	32.0648	29.6047	35.0259	6.87036	2.78039	2.24364e-11	1.10553e-09
ENSDARG00000015149	wasa	0.607876	0.514336	0.57669	1.79922	1.62809	1.19371	6.85549	2.77726	9.08432e-06	0.000120436
ENSDARG00000019341	gpc1a	0.455907	0.266693	0.202621	0.578322	0.73098	0.565441	6.84789	2.77566	0.00336631	0.0194634
ENSDARG00000074266	FMC1	8.83953	9.54378	13.8406	30.1691	31.0002	24.6909	6.84346	2.77473	1.75597e-12	1.07163e-10
ENSDARG00000069171	gramd4a	0.253282	0.190495	0.140276	0.32129	0.398717	0.376961	6.83622	2.7732	0.0208073	0.0837076
ENSDARG00000021590	magi2a	0.658533	0.419088	0.296138	0.160645	0.631301	1.38219	6.8303	2.77195	0.007782	0.0385593
ENSDARG00000007421	ftcd	11.7016	21.4878	21.8674	46.3622	40.503	58.5231	6.8273	2.77132	1.98295e-09	6.67032e-08
ENSDARG00000099115	FO904953.1	5.34425	10.7058	10.9571	30.5868	24.5875	13.5078	6.82442	2.77071	2.95606e-15	2.81917e-13
ENSDARG00000105346	zp2.2	0.101313	0.114297	0.0311724	0.32129	0.132906	0.28272	6.8235	2.77051	0.0418822	0.142707
ENSDARG00000097461	si:dkey-31b16.15	0.303938	0.609583	0.57669	1.63858	0.863886	1.38219	6.81651	2.76903	7.32626e-05	0.000742335
ENSDARG00000078835	ict1	7.16787	8.51511	8.36979	14.7472	13.0247	23.2459	6.81276	2.76824	5.16361e-11	2.35666e-09
ENSDARG00000070536	creb5b	0.177297	0.0761979	0.0467586	0.192774	0.265811	0.18848	6.79568	2.76462	0.0513103	0.165969
ENSDARG00000001559	csmd2	1.24108	0.495286	0.342897	0.803225	1.06324	1.79056	6.78168	2.76164	0.000171616	0.00155107
ENSDARG00000092167	si:ch211-272h9.5	0.0253282	0.0190495	0.0155862	0.032129	0.0332264	0.125654	6.76809	2.75875	0.303934	0.575225
ENSDARG00000075849	prr12b	34.6236	34.9367	31.1724	39.9364	50.5706	87.6119	6.75597	2.75616	1.07081e-07	2.39832e-06
ENSDARG00000087564	nek11	0.101313	0.0571484	0.077931	0.032129	0.0664528	0.219894	6.75236	2.75539	0.221123	0.467438
ENSDARG00000008127	pcdh15b	1.7983	1.27631	1.23131	3.63058	1.96036	2.89003	6.75199	2.75531	6.02572e-09	1.81166e-07
ENSDARG00000103607	wtip	0.126641	0.0571484	0.0311724	0.032129	0.0332264	0.219894	6.74816	2.75449	0.225542	0.473741
ENSDARG00000003069	btbd7	0.202625	0.209544	0.171448	0.578322	0.199358	0.345547	6.74395	2.75359	0.0122304	0.0553163
ENSDARG00000053062	GJE1 (1 of many)	0.0506564	0.0761979	0.0623448	0.064258	0.0332264	0.345547	6.73696	2.7521	0.192825	0.42738
ENSDARG00000061819	wscd2	0.202625	0.152396	0.077931	0.353419	0.199358	0.251307	6.73499	2.75168	0.0283819	0.106499
ENSDARG00000070868	cfap126	1.57035	2.05734	2.19766	6.74709	4.88428	3.29841	6.73246	2.75113	1.73163e-12	1.0592e-10
ENSDARG00000062978	ccdc151	0.911814	1.33346	1.10662	4.30529	3.42232	0.848161	6.71298	2.74695	5.34096e-10	2.05371e-08
ENSDARG00000035023	kiaa0907	31.9642	42.3089	45.2779	107.343	80.9727	113.025	6.71093	2.74651	8.11239e-08	1.89014e-06
ENSDARG00000102091	CABZ01052576.1	5.54687	6.59112	6.87352	20.4341	14.0215	13.1936	6.71019	2.74635	2.25521e-14	1.91715e-12
ENSDARG00000007151	kcnk2b	0.27861	0.190495	0.218207	0.385548	0.166132	0.691094	6.70821	2.74593	0.023271	0.0913806
ENSDARG00000076414	espn	0.202625	0.380989	0.342897	0.835354	0.531622	0.596854	6.70226	2.74465	0.00317982	0.0185831
ENSDARG00000105773	si:cabz01079826.1	2.71012	4.19088	4.19269	8.35354	11.0312	8.29313	6.70138	2.74446	6.08417e-12	3.33789e-10
ENSDARG00000018065	ntm	0.379923	0.190495	0.187034	0.578322	0.398717	0.534027	6.70078	2.74433	0.00701243	0.0354391
ENSDARG00000101577	si:ch211-172l8.4	1.1651	1.6954	1.23131	7.1969	3.0236	1.22512	6.69905	2.74396	3.74067e-13	2.61926e-11
ENSDARG00000039878	ambra1b	9.21946	11.2392	10.2246	33.2535	23.2917	18.314	6.68511	2.74095	1.59936e-14	1.40913e-12
ENSDARG00000101867	si:ch1073-416d2.4	4.17915	4.89571	5.26814	15.3255	9.17048	10.1151	6.68087	2.74004	3.29463e-14	2.73095e-12
ENSDARG00000038297	aspdh	1.39305	2.59073	3.19517	6.61858	6.08043	5.56017	6.67789	2.73939	2.02979e-11	1.01234e-09
ENSDARG00000070721	vdrb	0.379923	0.152396	0.233793	0.385548	0.36549	0.565441	6.67364	2.73847	0.0153602	0.0659624
ENSDARG00000062268	jarid2b	0.658533	0.819127	0.77931	2.02413	1.22938	1.50784	6.67219	2.73816	9.54915e-06	0.000125784
ENSDARG00000078026	zcchc24	8.38363	9.10565	6.8891	31.2937	18.8726	8.73292	6.66306	2.73619	5.40461e-18	7.94248e-16
ENSDARG00000036924	TATDN1	2.20355	3.20031	5.15903	8.6427	5.78139	12.1256	6.65743	2.73497	1.24733e-10	5.42303e-09
ENSDARG00000090847	si:ch211-209l18.4	4.00185	5.69579	4.64469	21.173	10.865	4.20939	6.657	2.73487	7.00129e-19	1.15708e-16
ENSDARG00000026582	iscub	2.27954	5.06716	3.69393	16.5464	10.1673	3.5183	6.65231	2.73386	2.04909e-17	2.81042e-15
ENSDARG00000016775	aqr	13.6012	17.5255	17.2851	32.386	30.0699	40.3034	6.64717	2.73274	2.49304e-10	1.03165e-08
ENSDARG00000096999	si:dkey-231a18.2	0.506564	0.685781	0.592276	1.25303	1.06324	1.47643	6.64654	2.7326	0.000162183	0.0014809
ENSDARG00000059888	CR762469.1	0.55722	0.304792	0.249379	0.706838	0.797433	0.628268	6.61991	2.72681	0.00206078	0.0129293
ENSDARG00000075380	kri1	8.45961	13.2394	15.1966	27.0848	20.3345	34.9945	6.6197	2.72677	1.81733e-10	7.68766e-09
ENSDARG00000016548	eif5b	17.983	20.6496	17.7215	28.5948	25.0859	47.0887	6.61662	2.72609	1.52052e-09	5.28171e-08
ENSDARG00000057568	nefla	7.14255	10.2486	11.3156	17.928	15.1512	28.7432	6.61447	2.72563	3.22902e-10	1.29615e-08
ENSDARG00000096920	si:zfos-375h5.1	0.379923	0.400039	0.202621	0.546193	0.332264	0.910988	6.60268	2.72305	0.00838706	0.0409473
ENSDARG00000005670	ttbk2a	0.455907	0.323841	0.109103	0.128516	0.564848	0.722508	6.59204	2.72073	0.023035	0.090641
ENSDARG00000090656	tomm20a	0.582548	0.628633	0.436414	0.257032	1.06324	1.4136	6.58238	2.71861	0.00359644	0.0205264
ENSDARG00000074481	ulk1b	0.683861	0.571484	0.405241	0.289161	0.83066	1.50784	6.56726	2.71529	0.00410005	0.0228135
ENSDARG00000060926	rnf19b	0.354595	0.266693	0.171448	0.289161	0.166132	0.722508	6.56436	2.71466	0.0313957	0.114813
ENSDARG00000021805	aes	0.303938	0.133346	0.109103	0.385548	0.0996791	0.534027	6.55891	2.71346	0.0275738	0.104069
ENSDARG00000062489	Mar8	0.861158	1.20012	0.670207	1.63858	2.29262	1.53926	6.55802	2.71326	5.4724e-06	7.81168e-05
ENSDARG00000075158	igdcc3	12.1575	14.0395	12.9989	61.27	26.9798	13.2879	6.55331	2.71222	3.64239e-18	5.50664e-16
ENSDARG00000074671	nptx1l	15.4502	18.6875	18.9684	32.4824	23.5243	47.34	6.55108	2.71173	1.26293e-09	4.45088e-08
ENSDARG00000031647	stat2	3.31799	4.20993	3.97448	15.7432	6.94431	4.77483	6.54956	2.7114	7.13824e-17	9.00162e-15
ENSDARG00000100060	exosc7	2.91274	4.45758	5.59545	12.7873	8.10724	11.3402	6.53732	2.7087	2.2079e-12	1.32614e-10
ENSDARG00000093170	mef2b	0.709189	0.72388	0.623448	1.2209	0.764207	2.16752	6.53206	2.70754	0.000169484	0.00153441
ENSDARG00000069852	lipt2	1.72232	1.8859	1.99503	6.68283	4.25298	2.51307	6.50129	2.70072	2.42519e-12	1.4501e-10
ENSDARG00000058252	adamts15b	0.126641	0.0380989	0.0311724	0.064258	0.132906	0.219894	6.48688	2.69752	0.154144	0.365419
ENSDARG00000070504	trpc5a	0.0759845	0.0761979	0.0311724	0.192774	0.199358	0.0314134	6.48456	2.69701	0.0686789	0.205672
ENSDARG00000034555	pard3bb	1.08911	1.02867	1.18455	2.18477	2.59166	2.5759	6.48374	2.69683	5.77441e-07	1.07145e-05
ENSDARG00000028676	nuak1b	16.514	19.2209	15.1186	54.4265	37.4461	21.6438	6.48287	2.69663	1.97262e-14	1.70414e-12
ENSDARG00000100120	si:dkey-43b14.8	0.0759845	0.0952473	0.296138	0.192774	0.232585	0.565441	6.47629	2.69517	0.0667584	0.201099
ENSDARG00000097314	si:zfos-1714f5.3	3.31799	5.5434	6.23448	13.5584	11.2305	11.6544	6.47362	2.69457	2.31383e-12	1.38663e-10
ENSDARG00000068971	MEX3C	0.329266	0.171445	0.0623448	0.128516	0.0664528	0.659681	6.46668	2.69303	0.0756666	0.220452
ENSDARG00000074161	tnrc6b	20.6678	21.3354	17.6903	74.475	51.3348	13.6962	6.45386	2.69016	4.89231e-16	5.33503e-14
ENSDARG00000009493	MAP3K13	0.430579	0.419088	0.311724	0.224903	0.73098	1.03664	6.43022	2.68487	0.0124944	0.0561381
ENSDARG00000105450	si:ch211-63p21.1	11.8536	14.3062	18.9061	46.9084	31.3657	31.9788	6.42905	2.68461	5.13704e-12	2.85358e-10
ENSDARG00000092671	PARD3B	0.354595	0.419088	0.187034	0.546193	0.299037	0.816748	6.42234	2.6831	0.0107393	0.0497824
ENSDARG00000099887	SLA2 (1 of many)	0.0253282	0.0952473	0.109103	0.385548	0.265811	0.0628268	6.41854	2.68224	0.0320198	0.116668
ENSDARG00000053744	dcdc2b	0.937143	0.819127	1.30924	2.69884	2.29262	2.73296	6.41148	2.68066	2.94037e-07	5.87369e-06
ENSDARG00000022518	pex5la	0.101313	0.190495	0.0467586	0.257032	0.132906	0.219894	6.39853	2.67774	0.0653831	0.198032
ENSDARG00000003398	rbpja	4.25513	6.09583	6.23448	20.6268	10.6989	7.79052	6.39313	2.67652	4.96238e-16	5.38934e-14
ENSDARG00000052330	slc4a2b	0.55722	0.380989	0.405241	0.289161	0.0664528	1.53926	6.39029	2.67588	0.0202828	0.0820189
ENSDARG00000035763	stx18	6.02811	9.54378	10.8792	23.3899	20.8662	19.1307	6.38437	2.67455	3.97729e-12	2.26612e-10
ENSDARG00000008966	tbl1xr1b	7.95305	8.66751	10.5051	29.0768	21.4975	14.9214	6.36365	2.66986	3.59691e-14	2.96305e-12
ENSDARG00000069603	taok1a	14.589	15.3348	14.7446	50.8924	26.2488	24.848	6.36356	2.66983	4.65036e-14	3.77247e-12
ENSDARG00000091993	dicp1.1	0.0253282	0.190495	0.187034	0.128516	0.332264	0.28272	6.36136	2.66934	0.0915497	0.252797
ENSDARG00000088222	fam78ab	0.658533	0.552435	0.405241	1.09239	1.1297	0.910988	6.35761	2.66848	0.000381798	0.00310177
ENSDARG00000014169	CABZ01041610.1	0.101313	0.133346	0.0467586	0.224903	0.132906	0.157067	6.3406	2.66462	0.0755013	0.220158
ENSDARG00000071150	cica	14.2598	13.7347	13.1548	39.2617	26.8469	22.5548	6.33641	2.66367	1.91601e-13	1.38536e-11
ENSDARG00000023868	AKAP13 (1 of many)	3.54595	2.91457	2.89903	4.98	2.85747	8.19889	6.32847	2.66186	2.74647e-09	8.92284e-08
ENSDARG00000105670	si:dkey-76c17.3	0.177297	0.0761979	0.187034	0.417677	0.299037	0.408374	6.32138	2.66024	0.0250119	0.0965407
ENSDARG00000102589	rsf1a	0.202625	0.171445	0.171448	0.385548	0.299037	0.376961	6.31767	2.65939	0.0272942	0.103262
ENSDARG00000074761	ccdc64	0.227954	0.190495	0.077931	0.192774	0.0332264	0.565441	6.30861	2.65732	0.0823018	0.233988
ENSDARG00000088560	tmem104	1.74764	2.36213	2.72759	7.90374	4.2862	3.20416	6.30401	2.65627	1.19802e-12	7.5359e-11
ENSDARG00000067995	myhz1.2	430.731	541.405	565.343	1449.85	1374.11	651.953	6.29967	2.65528	0.0176173	0.0733814
ENSDARG00000053454	CABZ01012082.1	0.0759845	0.0952473	0.109103	0.096387	0.332264	0.0314134	6.29699	2.65466	0.103048	0.274493
ENSDARG00000078997	dclk3	0.126641	0.228594	0.140276	0.578322	0.564848	0.125654	6.29599	2.65443	0.00966041	0.0456968
ENSDARG00000014098	pkd2	0.202625	0.0952473	0.077931	0.032129	0.697754	0.0628268	6.28648	2.65225	0.056389	0.178004
ENSDARG00000004204	efhc2	0.633204	0.761979	0.888414	1.86348	1.06324	1.57067	6.28276	2.6514	3.75233e-05	0.000413596
ENSDARG00000041092	pgpep1l	0.0759845	0.114297	0.12469	0.449806	0.0996791	0.251307	6.28219	2.65127	0.034061	0.122355
ENSDARG00000102639	si:dkey-29d5.2	0.0253282	0.0761979	0.0935172	0.128516	0.36549	0.0314134	6.27358	2.64929	0.0904211	0.250669
ENSDARG00000089552	si:ch211-93n23.7	0.0506564	0.209544	0.109103	0.738967	0.132906	0.125654	6.26871	2.64817	0.00957779	0.0453785
ENSDARG00000044380	rbmx2	7.52247	12.1155	13.8094	23.7112	17.909	29.4343	6.26793	2.64799	3.12741e-10	1.26851e-08
ENSDARG00000057497	stk35l	7.1932	10.4582	10.3804	35.3419	19.9358	10.3664	6.25183	2.64428	1.97235e-16	2.30177e-14
ENSDARG00000079780	HNRNPUL1 (1 of many)	63.3964	69.5115	56.9676	203.73	95.7584	98.3239	6.24107	2.64179	5.21424e-09	1.60952e-07
ENSDARG00000052091	rbpjb	0.303938	0.285742	0.32731	0.899612	0.431943	0.502614	6.23653	2.64074	0.00362945	0.0206793
ENSDARG00000043250	ppm1ab	6.18008	7.67694	6.98262	23.7755	15.3838	9.3926	6.2355	2.64051	2.28254e-15	2.2085e-13
ENSDARG00000036855	plagx	15.8048	17.8113	16.6305	50.1213	34.9209	22.7747	6.21886	2.63665	1.94544e-13	1.39903e-11
ENSDARG00000098935	bxdc2	16.0834	18.5542	21.9298	40.2255	38.1771	46.429	6.21821	2.6365	2.63158e-09	8.61269e-08
ENSDARG00000099585	si:dkeyp-4c4.2	0.303938	0.380989	0.12469	0.867483	0.232585	0.565441	6.21551	2.63587	0.0049748	0.0267197
ENSDARG00000042249	FRMD4A	0.734517	0.419088	0.374069	0.257032	0.465169	1.53926	6.21519	2.6358	0.0108682	0.0502486
ENSDARG00000080775	SNORD65	0.0253282	0.0380989	0.171448	0.417677	0.132906	0.28272	6.21298	2.63529	0.0421203	0.14331
ENSDARG00000061904	fhod3b	4.43243	4.41948	3.97448	10.7632	7.77497	7.979	6.21084	2.63479	1.60989e-12	9.91574e-11
ENSDARG00000017673	nova2	59.3693	65.6254	54.2712	154.412	111.906	97.4443	6.21051	2.63471	3.39556e-08	8.5965e-07
ENSDARG00000060697	kmt2bb	11.8029	11.925	12.0481	20.4662	17.4106	28.5233	6.20673	2.63383	3.76041e-10	1.49339e-08
ENSDARG00000014348	stk17b	1.57035	1.35251	0.561103	1.60645	1.761	2.38742	6.20382	2.63316	8.19763e-06	0.000110835
ENSDARG00000013752	tnni2a.3	2.33019	3.40986	4.34855	12.1769	6.34624	7.82193	6.19718	2.63161	9.81143e-13	6.24551e-11
ENSDARG00000024092	lmbr1	6.78795	7.67694	6.34359	23.3257	10.9979	10.4607	6.1946	2.63101	2.02118e-15	1.99183e-13
ENSDARG00000061110	zbtb44	0.227954	0.152396	0.077931	0.578322	0.332264	0.125654	6.18548	2.62889	0.0109345	0.0505198
ENSDARG00000060103	cpeb3	0.303938	0.190495	0.0935172	0.417677	0.232585	0.439787	6.18529	2.62884	0.0240497	0.0936642
ENSDARG00000077126	snrnp70	35.0542	36.8417	38.155	145.255	59.3423	40.0521	6.18493	2.62876	6.14379e-13	4.04639e-11
ENSDARG00000026294	erbb2	0.27861	0.209544	0.140276	0.706838	0.498396	0.408374	6.18138	2.62793	0.00625541	0.0322269
ENSDARG00000060551	rps6ka5	0.455907	0.304792	0.0935172	0.160645	0.398717	0.596854	6.17455	2.62633	0.0375524	0.131266
ENSDARG00000078011	NAV1 (1 of many)	0.633204	0.552435	0.514345	1.31729	0.764207	1.06805	6.17304	2.62598	0.000409764	0.00329595
ENSDARG00000088307	mkl2a	0.329266	0.285742	0.140276	0.738967	0.232585	0.439787	6.16596	2.62432	0.00749492	0.0374156
ENSDARG00000063079	ago3b	0.253282	0.190495	0.077931	0.160645	0.0664528	0.408374	6.1585	2.62258	0.0972147	0.264046
ENSDARG00000030832	otofa	5.87614	5.82914	4.78497	11.7913	7.60884	11.1518	6.1553	2.62183	6.86681e-12	3.71366e-10
ENSDARG00000006011	klhl42	1.13977	1.00962	1.0131	2.60245	2.06004	1.94763	6.15418	2.62157	7.86778e-07	1.40784e-05
ENSDARG00000024416	twistnb	3.67259	3.98134	4.972	8.99612	7.94111	9.58108	6.14921	2.6204	7.132e-11	3.17338e-09
ENSDARG00000077229	ano8b	0.430579	0.247643	0.264966	0.385548	0.398717	1.03664	6.14724	2.61994	0.0159425	0.0678281
ENSDARG00000035308	grb10b	0.253282	0.209544	0.140276	0.417677	0.431943	0.376961	6.14502	2.61942	0.0199031	0.0808397
ENSDARG00000044672	parapinopsinb	1.41838	1.71445	2.6029	8.96399	4.05362	2.48166	6.14111	2.6185	2.13158e-13	1.52465e-11
ENSDARG00000077986	TMEM151A (1 of many)	2.43151	3.7337	2.6029	10.6026	6.21333	3.9895	6.13971	2.61817	7.4888e-14	5.87794e-12
ENSDARG00000035148	orai2	0.227954	0.0190495	0.0623448	0.128516	0.0332264	0.314134	6.1366	2.61744	0.12807	0.321025
ENSDARG00000031693	KIF9	0.531892	0.800078	0.966345	2.73097	1.22938	1.31936	6.1365	2.61742	3.62249e-06	5.46103e-05
ENSDARG00000005078	eif4e3	11.5243	13.0679	13.0145	42.8601	26.0163	15.2041	6.1365	2.61742	4.991e-15	4.61113e-13
ENSDARG00000097794	si:dkey-103m22.1	0.455907	0.647682	0.498759	1.06026	0.930339	0.785335	6.13588	2.61727	0.00100683	0.00705735
ENSDARG00000061070	chst3a	0.27861	0.209544	0.233793	0.995999	0.299037	0.314134	6.12812	2.61545	0.00309171	0.018184
ENSDARG00000044144	wapla	0.810502	0.514336	0.12469	0.514064	0.431943	1.03664	6.12535	2.61479	0.00643173	0.0329423
ENSDARG00000057468	kcnc2	5.36957	6.59112	6.28124	13.5906	13.7225	9.61249	6.12483	2.61467	1.71176e-12	1.04946e-10
ENSDARG00000103237	si:ch73-299h12.8	0.0253282	0.0761979	0.171448	0.481935	0.132906	0.0942401	6.12476	2.61465	0.0292285	0.108817
ENSDARG00000023236	kcnh1b	0.151969	0.0571484	0.12469	0.449806	0.0664528	0.219894	6.12352	2.61436	0.0325244	0.117984
ENSDARG00000096107	si:ch211-187d1.1	0.101313	0.133346	0.0935172	0.353419	0.232585	0.125654	6.12282	2.6142	0.0393018	0.13597
ENSDARG00000071055	ZNF512B	0.506564	0.476237	0.389655	0.417677	0.166132	1.38219	6.11473	2.61229	0.0167326	0.0703831
ENSDARG00000083100	BX088707.1	0.0253282	0.0761979	0.0623448	0.224903	0.0664528	0.0942401	6.1147	2.61228	0.0967261	0.263105
ENSDARG00000100603	CABZ01095512.1	1.9756	3.40986	3.41338	7.71096	8.73854	4.64918	6.11348	2.61199	1.23702e-11	6.35415e-10
ENSDARG00000024160	hao1	9.1688	15.0872	16.8799	41.8962	28.9402	24.6909	6.10217	2.60932	3.40113e-12	1.95881e-10
ENSDARG00000060941	si:ch211-277e21.2	0.253282	0.0380989	0.0623448	0.353419	0.332264	0.0942401	6.09896	2.60856	0.0250459	0.096639
ENSDARG00000095885	si:ch211-158m24.12	130.617	163.178	196.074	532.217	444.204	208.993	6.09876	2.60851	9.76097e-05	0.000949269
ENSDARG00000088440	ssh2a	8.58625	9.39139	9.71021	25.5426	19.0387	14.3559	6.09539	2.60772	1.85967e-13	1.35197e-11
ENSDARG00000088356	tmem117	0.329266	0.285742	0.405241	0.803225	0.631301	0.753921	6.09229	2.60699	0.00408761	0.0227776
ENSDARG00000086215	gpr156	0.177297	0.171445	0.358483	1.31729	0.465169	0.314134	6.09142	2.60678	0.00113438	0.00780745
ENSDARG00000042859	slc5a6a	0.177297	0.34289	0.155862	0.096387	0.564848	0.439787	6.08932	2.60628	0.0566669	0.17867
ENSDARG00000045803	mfge8b	3.34332	4.17183	4.94083	17.2854	8.70531	4.61777	6.08205	2.60456	4.11281e-16	4.54081e-14
ENSDARG00000062592	myl10	121.347	165.102	178.961	621.375	322.861	223.318	6.0813	2.60438	3.31483e-05	0.000370904
ENSDARG00000104596	gtf2a1l	11.0178	13.1822	14.9783	32.0005	30.967	24.5653	6.07367	2.60257	2.92788e-11	1.40117e-09
ENSDARG00000095949	si:dkey-22i16.9	0.709189	0.781028	1.20014	1.95987	1.46196	1.85339	6.07329	2.60248	1.98962e-05	0.000237533
ENSDARG00000062634	kat2b	0.405251	0.285742	0.12469	0.096387	0.664528	0.502614	6.07272	2.60234	0.03581	0.127078
ENSDARG00000090386	cd3eap	3.67259	4.76237	5.33048	7.48606	9.17048	11.2774	6.07165	2.60209	1.10033e-09	3.92987e-08
ENSDARG00000060148	sh3pxd2aa	0.55722	0.70483	0.57669	0.96387	1.46196	0.973815	6.07067	2.60186	0.000542848	0.00418357
ENSDARG00000056498	crp	1.82363	4.45758	4.72262	13.2372	9.86824	6.5654	6.06976	2.60164	4.23119e-13	2.87938e-11
ENSDARG00000098906	herc7	0.734517	0.514336	0.342897	0.64258	0.631301	1.1623	6.06714	2.60102	0.00369845	0.0209838
ENSDARG00000005915	tcf3a	0.55722	0.400039	0.187034	0.481935	0.465169	0.848161	6.06712	2.60101	0.0104184	0.0485766
ENSDARG00000075709	ndufb3	24.0618	32.6127	40.3994	81.4792	75.2245	63.832	6.06587	2.60072	1.33241e-08	3.68048e-07
ENSDARG00000025920	tiam1b	0.886486	0.781028	0.498759	0.803225	0.697754	1.94763	6.06539	2.6006	0.00115119	0.0079027
ENSDARG00000076041	wwc1	0.455907	0.438138	0.420828	0.706838	0.564848	0.973815	6.05882	2.59904	0.00508432	0.0272036
ENSDARG00000074902	nol4la	0.253282	0.0761979	0.202621	0.064258	0.232585	0.376961	6.0533	2.59772	0.116646	0.299826
ENSDARG00000058284	CT990561.1	0.27861	0.0952473	0.0935172	0.096387	0.598075	0.0942401	6.04773	2.59639	0.0508229	0.164753
ENSDARG00000016538	zgc:55888	0.151969	0.209544	0.202621	0.546193	0.299037	0.314134	6.04712	2.59625	0.0186623	0.0767726
ENSDARG00000019949	serpinh1b	12.2588	19.1447	12.7651	19.7593	16.6796	32.1045	6.04468	2.59567	3.01552e-09	9.7139e-08
ENSDARG00000052654	thrab	0.506564	0.380989	0.358483	0.353419	1.03002	0.565441	6.04459	2.59564	0.00840844	0.040999
ENSDARG00000059557	xylt2	0.253282	0.209544	0.280552	0.417677	0.0996791	0.596854	6.03374	2.59305	0.0364746	0.128517
ENSDARG00000059917	ccnj	0.227954	0.228594	0.249379	0.899612	0.332264	0.345547	6.03144	2.5925	0.00487573	0.0263151
ENSDARG00000077920	CSMD3	0.709189	0.419088	0.374069	0.803225	0.531622	1.1623	6.02261	2.59039	0.00284417	0.0169491
ENSDARG00000100292	fam166b	0.481235	0.552435	0.670207	1.7671	1.03002	0.910988	6.01616	2.58884	0.000111775	0.00106642
ENSDARG00000102972	CABZ01075125.1	1.72232	2.51453	2.57172	7.10051	6.91109	3.10992	6.01146	2.58772	1.03296e-11	5.38921e-10
ENSDARG00000097441	si:ch211-261i19.3	0.177297	0.380989	0.374069	0.867483	0.631301	0.691094	6.0026	2.58559	0.00426248	0.0235401
ENSDARG00000102568	si:ch73-106k19.2	0.227954	0.304792	0.296138	0.674709	0.265811	0.502614	6.0014	2.5853	0.0123361	0.0556996
ENSDARG00000104307	hoxa1a	0.709189	0.895325	0.561103	2.15264	1.52841	0.879575	5.98423	2.58117	1.39706e-05	0.000174767
ENSDARG00000059373	dnajc8	29.8113	37.337	50.9513	87.9371	70.6061	94.0202	5.983	2.58087	2.70631e-07	5.46769e-06
ENSDARG00000009870	mapk8b	0.886486	0.628633	0.467586	1.18877	0.465169	1.53926	5.98266	2.58079	0.000728229	0.00534235
ENSDARG00000018809	abhd3	5.31892	5.65769	6.45269	19.4702	12.5928	7.44497	5.97393	2.57868	9.0647e-15	8.23186e-13
ENSDARG00000056339	CABZ01009708.1	0.177297	0.0190495	0.0311724	0.257032	0.0996791	0.125654	5.96411	2.57631	0.0618854	0.19024
ENSDARG00000017367	rhbdf1b	2.7861	2.51453	2.68083	9.95999	3.82103	3.39265	5.96222	2.57585	9.57262e-14	7.4259e-12
ENSDARG00000054448	kif1c	0.151969	0.0761979	0.0467586	0.096387	0.199358	0.157067	5.95203	2.57338	0.129445	0.323377
ENSDARG00000035765	gjd1b	0.177297	0.247643	0.077931	0.192774	0.531622	0.0942401	5.94785	2.57237	0.0465457	0.154555
ENSDARG00000003382	cwc25	10.3846	13.7156	14.5263	19.7915	23.923	28.3035	5.94105	2.57072	2.74355e-09	8.92284e-08
ENSDARG00000020242	fermt2	0.607876	0.419088	0.280552	1.06026	0.36549	0.942401	5.93363	2.56891	0.00208374	0.0130549
ENSDARG00000059575	uhmk1	0.329266	0.323841	0.280552	0.64258	0.465169	0.534027	5.92644	2.56717	0.00969235	0.0458071
ENSDARG00000027472	gphb5	0.0759845	0.0190495	0.12469	0.224903	0.0996791	0.125654	5.9241	2.5666	0.0959403	0.26142
ENSDARG00000094998	si:ch73-374a13.1	0.0759845	0.152396	0.109103	0.353419	0.0332264	0.157067	5.92353	2.56646	0.0590605	0.183961
ENSDARG00000074212	SLC5A10	1.13977	1.6954	1.94828	6.16877	2.72456	2.16752	5.90977	2.5631	1.69842e-10	7.2191e-09
ENSDARG00000093738	pth1a	0.101313	0.0952473	0.0467586	0.32129	0.0664528	0.125654	5.88065	2.55598	0.0583501	0.182442
ENSDARG00000099640	eed	8.73822	12.0012	15.4303	26.1851	18.6732	31.382	5.87814	2.55536	1.56079e-09	5.40747e-08
ENSDARG00000063307	sgsm2	0.329266	0.400039	0.358483	0.032129	0.498396	0.910988	5.87749	2.5552	0.0597756	0.185482
ENSDARG00000069951	eef1a1b	4.53374	6.19108	6.26565	19.4059	12.2273	6.8167	5.86242	2.5515	1.09402e-14	9.86766e-13
ENSDARG00000067537	pcsk5a	1.21575	1.56206	1.26248	4.01613	3.22296	0.910988	5.85976	2.55084	1.02821e-08	2.94814e-07
ENSDARG00000040633	PRMT8 (1 of many)	0.177297	0.0190495	0.0155862	0.160645	0.166132	0.0628268	5.85861	2.55056	0.0833847	0.236258
ENSDARG00000099113	CR855996.1	4.05251	3.94324	3.9589	10.8275	8.20692	6.75388	5.85464	2.54958	3.54641e-12	2.03368e-10
ENSDARG00000038028	ndufa6	35.0289	46.1759	58.9003	127.681	105.66	89.214	5.84136	2.5463	1.66354e-07	3.54959e-06
ENSDARG00000059412	zgc:111976	0.126641	0.0190495	0.140276	0.353419	0.166132	0.157067	5.83998	2.54596	0.0480831	0.158268
ENSDARG00000059738	ptprsa	2.7861	1.6192	1.30924	1.41368	1.72777	4.49211	5.82837	2.54309	9.2404e-06	0.000122323
ENSDARG00000067831	tbata	0.582548	1.02867	1.0131	2.89161	1.56164	1.44502	5.81739	2.54037	2.51636e-06	3.95717e-05
ENSDARG00000081218	5_8S_rRNA	0.83583	0.114297	0.280552	0.64258	0.764207	0.722508	5.81684	2.54024	0.00389624	0.0219363
ENSDARG00000059409	ABCD2	0.0253282	0.0761979	0.140276	0.032129	0.132906	0.251307	5.81666	2.54019	0.255995	0.516062
ENSDARG00000018770	BX324164.1	0.0253282	0.0761979	0.0467586	0.032129	0.132906	0.0628268	5.81375	2.53947	0.274052	0.537717
ENSDARG00000097855	si:ch211-3o3.9	3.14069	2.62883	2.54055	6.74709	4.48556	4.36646	5.80774	2.53798	7.01695e-11	3.14212e-09
ENSDARG00000002026	qkib	0.354595	0.609583	0.405241	0.610451	0.73098	1.00523	5.80153	2.53643	0.00717196	0.0360604
ENSDARG00000079756	peak1	0.962471	0.685781	0.561103	0.995999	0.73098	1.60208	5.79911	2.53583	0.00101787	0.00712348
ENSDARG00000078691	gigyf1	14.7157	17.0112	13.3106	50.9245	23.3914	16.1779	5.79781	2.53551	3.70272e-15	3.46909e-13
ENSDARG00000101432	rab11fip2	0.379923	0.171445	0.109103	0.160645	0.199358	0.471201	5.78829	2.53314	0.0750741	0.219417
ENSDARG00000099323	dlg2	1.01313	0.685781	0.592276	0.578322	0.863886	1.85339	5.77617	2.53011	0.00239811	0.014646
ENSDARG00000099651	bin3	3.19135	3.82894	2.78993	4.56232	3.78781	7.31932	5.77355	2.52946	2.49683e-08	6.51969e-07
ENSDARG00000039070	im:7138239	0.0253282	0.0571484	0.109103	0.032129	0.0664528	0.314134	5.767	2.52782	0.284595	0.551654
ENSDARG00000093091	iqsec3b	0.633204	0.533385	0.342897	0.481935	0.664528	1.31936	5.76446	2.52718	0.00777483	0.0385389
ENSDARG00000027017	ppp2r5a	0.734517	0.914375	0.529931	0.224903	0.465169	2.07328	5.75658	2.52521	0.0127399	0.0570104
ENSDARG00000018257	ncoa1	1.49436	0.857226	0.529931	1.06026	1.16292	2.16752	5.75418	2.52461	0.000230877	0.0020102
ENSDARG00000037838	unkl	10.7898	12.1536	11.0506	42.4424	20.5671	13.2564	5.74871	2.52324	3.17088e-15	3.01192e-13
ENSDARG00000034434	igf1rb	6.07876	7.0864	6.82676	16.6107	14.1544	11.0889	5.74787	2.52303	5.02421e-12	2.8026e-10
ENSDARG00000029234	stxbp5b	0.430579	0.34289	0.187034	1.25303	0.664528	0.28272	5.74527	2.52237	0.00101251	0.00709155
ENSDARG00000068967	zgc:153372	0.785174	1.00962	0.701379	2.82735	1.42873	1.28795	5.7427	2.52173	3.13506e-06	4.78861e-05
ENSDARG00000078578	fam222bb	6.15475	7.1245	6.34359	22.0084	13.4235	6.53398	5.7425	2.52168	2.79343e-15	2.67366e-13
ENSDARG00000062687	kcnh7	0.785174	0.476237	0.264966	1.2209	0.332264	1.03664	5.7244	2.51713	0.00133311	0.00895292
ENSDARG00000094217	si:dkey-17e16.15	4.939	4.76237	6.39034	9.79935	8.40627	14.3559	5.72052	2.51615	3.1016e-09	9.96708e-08
ENSDARG00000101551	si:dkey-261j11.2	2.27954	4.26708	3.21076	10.0564	7.77497	2.76438	5.72022	2.51607	3.94799e-13	2.72356e-11
ENSDARG00000069282	bbc3	2.05158	2.41928	2.50938	8.89974	4.2862	2.48166	5.71361	2.5144	8.83971e-13	5.69509e-11
ENSDARG00000101592	prp	0.379923	0.247643	0.249379	0.481935	0.299037	0.691094	5.70791	2.51296	0.022202	0.0880403
ENSDARG00000075177	ribc2	0.455907	0.990572	1.07545	2.37755	2.12649	1.19371	5.70391	2.51195	7.62548e-06	0.000103997
ENSDARG00000103528	si:ch73-209e20.6	3.74857	5.08621	4.95641	15.7111	9.43629	6.3455	5.69981	2.51091	1.17937e-13	8.9916e-12
ENSDARG00000022176	IGLON5	4.939	5.81009	3.66276	6.55432	7.14367	9.32977	5.69959	2.51086	2.76652e-09	8.97701e-08
ENSDARG00000042534	rsrc2	19.8573	28.5552	33.9935	87.7122	43.5598	48.0625	5.69796	2.51045	3.82077e-10	1.51059e-08
ENSDARG00000036968	SERPINA10	1.01313	1.50491	1.79241	4.11251	3.82103	2.48166	5.69717	2.51025	1.91356e-08	5.1275e-07
ENSDARG00000011703	clocka	1.01313	1.04772	0.529931	0.995999	1.32906	1.35078	5.69569	2.50987	0.000527803	0.00408725
ENSDARG00000039677	dsc2l	8.89019	9.42949	8.46331	32.2897	15.8158	8.48161	5.69408	2.50946	3.5736e-16	4.02909e-14
ENSDARG00000101178	sh3rf2	1.69699	1.71445	1.83917	6.58645	3.98717	1.82198	5.69237	2.50903	3.8798e-11	1.82641e-09
ENSDARG00000054572	wdr95	0.126641	0.152396	0.187034	0.803225	0.332264	0.0942401	5.69141	2.50879	0.0076865	0.0382356
ENSDARG00000075021	fam120a	13.6012	17.1445	15.633	42.5067	31.0002	19.8218	5.68753	2.5078	2.15214e-12	1.29557e-10
ENSDARG00000061446	smap2	0.126641	0.133346	0.0467586	0.032129	0.132906	0.18848	5.68374	2.50684	0.233728	0.485331
ENSDARG00000019442	CABZ01086041.1	0.227954	0.0761979	0.0467586	0.160645	0.132906	0.18848	5.68003	2.5059	0.103677	0.275419
ENSDARG00000056268	atxn7l2b	4.68571	5.5434	5.62662	19.663	9.83501	5.18321	5.67801	2.50539	1.37795e-15	1.38356e-13
ENSDARG00000023903	atf2	0.151969	0.152396	0.0623448	0.32129	0.0332264	0.314134	5.67755	2.50527	0.0728754	0.214802
ENSDARG00000102406	si:ch211-165e15.1	0.658533	0.647682	0.545517	0.514064	0.498396	1.4136	5.6764	2.50498	0.00968923	0.0458005
ENSDARG00000078752	rubcn	0.253282	0.133346	0.171448	0.128516	0.132906	0.534027	5.67623	2.50493	0.116764	0.300064
ENSDARG00000100616	si:dkey-47e6.2	0.329266	0.304792	0.187034	0.514064	0.36549	0.502614	5.67445	2.50448	0.0195015	0.0795244
ENSDARG00000055595	clul1	5.47089	6.64827	7.5749	19.2453	15.2509	9.26695	5.67349	2.50424	6.59659e-13	4.3232e-11
ENSDARG00000097974	si:ch211-172e9.1	0.101313	0.152396	0.233793	0.096387	0.0664528	0.471201	5.66002	2.50081	0.186928	0.418528
ENSDARG00000070178	zp3d.2	0.0506564	0.0761979	0.077931	0.289161	0.132906	0.157067	5.6584	2.50039	0.0779447	0.225112
ENSDARG00000094791	si:dkey-193n17.9	1.82363	2.45738	2.38469	7.35754	4.41911	3.45547	5.65759	2.50019	5.06474e-11	2.32349e-09
ENSDARG00000002060	brf2	0.683861	1.08582	0.77931	2.08839	1.29583	1.66491	5.64926	2.49806	3.59919e-05	0.000399041
ENSDARG00000100366	si:dkey-102m7.3	2.27954	5.67674	4.068	8.38567	7.94111	6.78529	5.6466	2.49738	2.76801e-10	1.14011e-08
ENSDARG00000096686	si:rp71-1c10.9	0.27861	0.380989	0.264966	0.417677	0.398717	0.471201	5.64481	2.49693	0.0284738	0.106678
ENSDARG00000071644	si:dkey-19a16.7	2.1529	2.87647	2.46262	7.74309	4.38588	2.79579	5.63185	2.49361	1.18523e-11	6.11176e-10
ENSDARG00000102334	si:ch211-124n19.2	0.506564	0.323841	0.467586	0.867483	0.598075	0.753921	5.63129	2.49346	0.0044601	0.0244659
ENSDARG00000060862	atxn1b	12.7147	10.8582	10.2869	43.4063	18.3742	12.4711	5.63112	2.49342	8.70221e-16	9.00966e-14
ENSDARG00000003046	sorbs2a	0.861158	0.400039	0.498759	0.674709	0.332264	1.53926	5.62967	2.49305	0.00633047	0.0325496
ENSDARG00000045506	gramd4b	6.83861	7.0483	6.73324	22.2011	12.626	8.4502	5.62743	2.49248	2.44748e-14	2.06084e-12
ENSDARG00000086345	cux2b	0.303938	0.171445	0.264966	0.771096	0.0996791	0.502614	5.62392	2.49158	0.0126148	0.0566029
ENSDARG00000103785	sult2st2	12.7907	20.3639	24.595	50.9887	41.9981	33.7066	5.62111	2.49085	6.73958e-10	2.52573e-08
ENSDARG00000078901	anks1ab	0.55722	0.457187	0.233793	0.064258	0.299037	1.09947	5.62032	2.49065	0.0626767	0.191933
ENSDARG00000011693	ttc36	3.52062	5.29575	6.00069	16.3215	12.3934	6.91094	5.6194	2.49042	5.45735e-13	3.64847e-11
ENSDARG00000021984	ndufa2	13.4493	18.1732	23.6443	55.5511	39.0078	31.5704	5.61635	2.48963	1.41554e-10	6.08477e-09
ENSDARG00000021697	morn3	0.506564	0.742929	0.374069	0.995999	0.963565	0.973815	5.60954	2.48788	0.00174711	0.0112532
ENSDARG00000105586	si:ch211-191g22.2	0.0759845	0.152396	0.0935172	0.257032	0.132906	0.18848	5.60918	2.48779	0.0904904	0.250809
ENSDARG00000099761	vox	0.0253282	0.190495	0.140276	0.353419	0.299037	0.157067	5.60727	2.4873	0.0514894	0.166422
ENSDARG00000103908	CABZ01084963.1	10.4859	13.8109	14.1679	29.8157	25.4182	23.4344	5.60017	2.48547	1.78821e-10	7.57655e-09
ENSDARG00000062420	nfia	1.11444	0.571484	0.405241	0.899612	1.06324	1.00523	5.6001	2.48545	0.00112108	0.00772788
ENSDARG00000103823	CABZ01087906.1	0.0759845	0.0952473	0.0311724	0.224903	0.0664528	0.0942401	5.59816	2.48495	0.0988867	0.267396
ENSDARG00000077864	rasgrp3	0.253282	0.228594	0.0935172	0.032129	0.697754	0.0628268	5.59698	2.48465	0.0720185	0.213607
ENSDARG00000087822	agap3	0.683861	0.247643	0.233793	0.514064	0.73098	0.502614	5.59578	2.48434	0.00869893	0.0421458
ENSDARG00000090408	ERBB4 (1 of many)	0.151969	0.133346	0.202621	0.417677	0.132906	0.345547	5.59058	2.483	0.0477953	0.157459
ENSDARG00000101633	CABZ01050166.1	1.51969	1.6192	1.74566	4.4338	3.09005	2.1047	5.57693	2.47947	1.28813e-08	3.56656e-07
ENSDARG00000100954	CABZ01100338.1	6.96525	10.6677	10.9883	21.4943	19.371	14.1674	5.57503	2.47898	2.2358e-11	1.10372e-09
ENSDARG00000010312	cp	17.3498	25.2024	27.0421	56.0009	47.9789	57.298	5.55901	2.47483	7.27242e-08	1.70789e-06
ENSDARG00000104722	MYL2 (1 of many)	10.5872	14.9348	14.464	54.1695	33.5586	12.5025	5.5574	2.47441	2.69556e-14	2.25545e-12
ENSDARG00000007788	atp2b1b	16.514	18.5732	15.6797	16.4822	19.9358	37.6646	5.55715	2.47435	1.85046e-07	3.90151e-06
ENSDARG00000094263	si:ch1073-365n21.1	6.10409	8.38177	8.77503	16.4822	11.3966	17.2459	5.55441	2.47363	5.47699e-10	2.09385e-08
ENSDARG00000044525	pparda	2.73544	3.21936	2.85228	8.00012	5.01718	4.30363	5.55089	2.47272	4.55854e-11	2.11682e-09
ENSDARG00000004529	zgc:173742	0.0506564	0.228594	0.249379	0.353419	0.265811	0.408374	5.54903	2.47224	0.0575166	0.180685
ENSDARG00000042726	GRB7	1.19042	1.31441	1.07545	3.05226	2.69134	0.879575	5.54869	2.47215	4.64317e-07	8.78701e-06
ENSDARG00000030803	zgc:110006	0.0253282	0.114297	0.077931	0.128516	0.199358	0.0314134	5.54848	2.47209	0.142841	0.346181
ENSDARG00000079742	mcf2l2	0.658533	0.514336	0.311724	0.674709	0.265811	1.22512	5.54626	2.47151	0.00998918	0.0469349
ENSDARG00000021882	fbxl3b	25.8347	31.4316	29.38	73.4148	65.2234	39.2981	5.54276	2.4706	1.44863e-09	5.05179e-08
ENSDARG00000040046	snai2	5.90147	5.98153	6.57738	17.2533	13.2906	6.15702	5.54208	2.47043	1.2065e-13	9.14603e-12
ENSDARG00000091408	MTCL1	1.67166	1.31441	0.716965	0.64258	1.1297	2.8272	5.54113	2.47018	0.000736422	0.00539205
ENSDARG00000056519	si:dkey-280e21.3	5.06564	6.93401	7.5749	18.4421	11.8286	9.01564	5.54026	2.46995	9.32369e-13	5.94928e-11
ENSDARG00000017047	slc27a4	0.405251	0.228594	0.202621	0.128516	0.465169	0.502614	5.53621	2.4689	0.0622989	0.191172
ENSDARG00000094473	si:dkey-163f12.6	0.405251	0.895325	1.09103	2.34542	1.69455	1.69632	5.5331	2.46809	1.84095e-05	0.000221848
ENSDARG00000098673	si:ch211-233f10.6	0.227954	0.323841	0.264966	0.417677	0.73098	0.408374	5.5317	2.46772	0.0204325	0.0824738
ENSDARG00000101840	U3	0.303938	0.0761979	0.077931	0.353419	0.132906	0.408374	5.52986	2.46724	0.0499838	0.162687
ENSDARG00000058822	wnt3a	0.0759845	0.0952473	0.0467586	0.192774	0.0332264	0.0942401	5.52842	2.46687	0.124042	0.313796
ENSDARG00000008174	hoxb1a	0.354595	0.571484	0.452	1.79922	0.465169	0.596854	5.51442	2.46321	0.00042681	0.00341653
ENSDARG00000057699	styx	3.31799	5.20051	5.40841	12.9159	9.20371	6.12561	5.50819	2.46158	3.27387e-12	1.89784e-10
ENSDARG00000039266	rbm25a	7.47181	10.3058	11.3	30.6511	17.61	17.1203	5.5065	2.46114	4.78229e-12	2.67326e-10
ENSDARG00000068127	si:ch211-194e1.9	0.101313	0.34289	0.0935172	0.192774	0.299037	0.251307	5.48897	2.45654	0.0930124	0.255741
ENSDARG00000020984	slc16a10	14.893	18.7828	20.792	51.8884	35.519	26.9527	5.48671	2.45594	5.15129e-11	2.35666e-09
ENSDARG00000062248	ptpn21	0.531892	0.495286	0.280552	0.578322	1.06324	0.753921	5.47214	2.4521	0.00607246	0.0314779
ENSDARG00000093492	si:dkey-246i21.1	0.0253282	0.0952473	0.264966	0.610451	0.232585	0.28272	5.46963	2.45144	0.0257775	0.0989024
ENSDARG00000105325	si:cabz01044764.2	0.0759845	0.0952473	0.109103	0.064258	0.0664528	0.28272	5.46721	2.4508	0.257232	0.517492
ENSDARG00000057010	si:dkey-154b15.1	0.329266	0.571484	0.405241	1.86348	0.465169	0.816748	5.46452	2.45009	0.000388361	0.00314567
ENSDARG00000052277	cabp2b	3.49529	4.70522	3.69393	13.5584	5.28299	4.96331	5.46242	2.44954	1.59016e-13	1.1832e-11
ENSDARG00000092464	si:dkeyp-20g2.1	0.861158	0.876276	1.29366	3.59845	1.761	1.38219	5.45912	2.44867	5.44323e-07	1.01566e-05
ENSDARG00000012388	cox4i1l	3.16602	4.26708	3.64717	10.956	8.47273	3.76961	5.44798	2.44572	1.55257e-12	9.60714e-11
ENSDARG00000091042	sacs	2.98873	3.39081	3.52248	9.79935	6.21333	3.76961	5.44343	2.44452	4.13669e-12	2.33692e-10
ENSDARG00000091205	FP236812.5	0.0759845	0.152396	0.0935172	0.289161	0.0996791	0.0942401	5.41447	2.43682	0.0782665	0.225722
ENSDARG00000045513	taf3	16.514	19.1447	18.2203	21.0124	17.6764	40.0835	5.40855	2.43524	2.03364e-07	4.23405e-06
ENSDARG00000103837	CU633479.2	0.354595	0.971523	2.88345	4.24103	2.55843	2.73296	5.40834	2.43519	1.8526e-07	3.90294e-06
ENSDARG00000091905	si:dkey-108k21.21	0.101313	0.0380989	0.0623448	0.128516	0.0664528	0.251307	5.40777	2.43503	0.187103	0.418884
ENSDARG00000105029	CU855947.1	0.177297	0.266693	0.109103	0.160645	0.0664528	0.471201	5.4046	2.43419	0.143387	0.347094
ENSDARG00000062116	ctdsplb	20.7185	23.6785	21.0414	58.4427	39.2404	23.9684	5.40348	2.43389	1.11287e-11	5.74974e-10
ENSDARG00000098788	pcdh2g5	1.11444	0.590534	0.249379	0.738967	0.863886	1.13088	5.40193	2.43347	0.0028064	0.0167729
ENSDARG00000033840	fat3a	2.35552	2.24784	1.13779	1.38155	1.49519	4.24081	5.40134	2.43332	5.25836e-05	0.000557199
ENSDARG00000055510	ypel3	10.4352	13.5442	13.2171	48.7718	20.8994	10.7748	5.39582	2.43184	1.36522e-15	1.37597e-13
ENSDARG00000041691	bhlhe41	14.0825	17.1064	17.0669	49.6715	31.7976	19.9161	5.3955	2.43176	3.62942e-12	2.07681e-10
ENSDARG00000038052	si:ch211-149k23.9	0.151969	0.228594	0.12469	0.289161	0.166132	0.219894	5.39466	2.43153	0.0757829	0.220713
ENSDARG00000045023	lhfpl5a	0.177297	0.228594	0.233793	1.25303	0.465169	0.157067	5.39077	2.43049	0.0020618	0.0129312
ENSDARG00000018890	snrpa	15.2222	20.9544	19.9348	58.5069	33.459	21.3297	5.388	2.42975	2.49282e-12	1.48387e-10
ENSDARG00000075383	gramd1ba	0.911814	0.419088	0.264966	0.931741	0.199358	1.13088	5.38317	2.42846	0.004757	0.0258209
ENSDARG00000071601	pvalb9	12.5121	16.573	15.2901	57.5431	25.3517	11.78	5.38176	2.42808	2.20291e-15	2.14554e-13
ENSDARG00000069194	mycbpap	0.911814	1.18107	0.981931	2.08839	1.62809	1.75915	5.37087	2.42516	3.45282e-05	0.000384527
ENSDARG00000102121	prr5b	2.02625	2.07639	2.13531	4.59445	2.69134	4.14657	5.35745	2.42155	5.12417e-08	1.25201e-06
ENSDARG00000077853	ttll2	0.202625	0.34289	0.389655	1.02813	0.631301	0.18848	5.34709	2.41875	0.003914	0.0220208
ENSDARG00000010266	igf2bp3	33.3319	38.9943	42.6906	95.4232	68.1141	56.764	5.34352	2.41779	1.8401e-08	4.94559e-07
ENSDARG00000076592	man1b1b	0.303938	0.152396	0.140276	0.481935	0.398717	0.251307	5.3407	2.41703	0.0241778	0.094053
ENSDARG00000070601	RASSF5	5.24293	5.21955	5.0811	17.0605	10.2337	5.21462	5.33971	2.41676	6.35357e-14	5.04644e-12
ENSDARG00000044685	nr0b2a	2.40618	3.82894	2.68083	6.23303	7.37626	1.8848	5.33457	2.41537	1.33244e-10	5.74611e-09
ENSDARG00000007996	pou2f1b	3.16602	2.32404	0.919586	2.02413	3.25619	2.73296	5.33408	2.41524	1.50352e-06	2.50662e-05
ENSDARG00000092044	si:dkey-22f5.9	2.68479	2.87647	4.23945	10.3455	6.0472	3.95809	5.33258	2.41483	6.17153e-12	3.37885e-10
ENSDARG00000074282	si:ch73-12o23.1	4.45776	6.43872	3.94331	13.4621	6.77818	5.8743	5.32962	2.41403	1.19117e-12	7.51059e-11
ENSDARG00000015144	sh2d4bb	0.151969	0.380989	0.218207	0.803225	0.332264	0.314134	5.32946	2.41399	0.0115344	0.0527243
ENSDARG00000009733	kif21b	0.455907	0.495286	0.171448	0.578322	0.36549	0.879575	5.32191	2.41194	0.0179135	0.0744407
ENSDARG00000091994	znf1046	0.151969	0.0761979	0.140276	0.257032	0.265811	0.125654	5.32043	2.41154	0.0733984	0.215895
ENSDARG00000097715	kcnj13	0.126641	0.152396	0.12469	0.160645	0.199358	0.157067	5.31846	2.41101	0.128248	0.321259
ENSDARG00000103969	smyhc2	8.86486	8.9723	7.51255	25.9602	14.1544	10.3978	5.31682	2.41056	1.69689e-13	1.25768e-11
ENSDARG00000005783	ncanb	0.55722	0.285742	0.12469	0.32129	0.398717	0.628268	5.31341	2.40964	0.034479	0.123458
ENSDARG00000042922	gpr173	0.531892	0.36194	0.140276	0.224903	0.598075	0.471201	5.31262	2.40942	0.0372275	0.130424
ENSDARG00000102119	si:ch73-359m17.2	0.810502	1.37156	1.15338	3.02013	0.531622	2.89003	5.31023	2.40877	1.25798e-05	0.000159392
ENSDARG00000030633	plekhm3	0.455907	0.304792	0.12469	0.417677	0.531622	0.345547	5.30491	2.40733	0.0229196	0.0903073
ENSDARG00000068981	glceb	11.4737	11.563	11.6273	31.9041	22.6604	11.4659	5.2984	2.40556	4.20621e-13	2.86972e-11
ENSDARG00000074387	fam150a	0.202625	0.171445	0.187034	0.514064	0.36549	0.219894	5.28714	2.40249	0.0262051	0.100081
ENSDARG00000100129	brd3b	27.6837	29.5267	22.6468	35.0849	36.3497	45.0154	5.28511	2.40193	8.4134e-08	1.94664e-06
ENSDARG00000015731	ano5a	0.253282	0.247643	0.140276	0.224903	0.199358	0.345547	5.27755	2.39987	0.0901485	0.250148
ENSDARG00000062640	kcnh8	0.177297	0.304792	0.140276	0.353419	0.265811	0.345547	5.27537	2.39927	0.0559755	0.17693
ENSDARG00000104981	SLC45A4	0.354595	0.304792	0.233793	0.481935	0.398717	0.502614	5.27465	2.39908	0.026838	0.101913
ENSDARG00000076104	sema4bb	4.33112	4.32423	4.56676	13.4942	8.14046	4.33505	5.27458	2.39906	3.90473e-13	2.70565e-11
ENSDARG00000073766	tnni1d	11.6763	14.0966	13.4977	35.4383	24.4878	17.1831	5.27332	2.39871	1.01219e-11	5.29123e-10
ENSDARG00000002332	frmd6	4.83768	5.14336	4.20828	12.6588	9.23693	4.52353	5.27104	2.39809	1.1411e-12	7.21196e-11
ENSDARG00000063411	lrrc73	2.58347	2.80027	2.74317	8.93187	5.88107	3.10992	5.26762	2.39715	1.38333e-11	7.0378e-10
ENSDARG00000091009	si:ch211-28p3.4	1.41838	2.11449	2.26	4.75509	3.55522	3.42406	5.25823	2.39458	3.66422e-08	9.23273e-07
ENSDARG00000102474	dusp16	8.28231	10.2486	10.3181	23.3257	18.5735	13.8847	5.25214	2.3929	3.54687e-11	1.68226e-09
ENSDARG00000034409	pik3r3b	24.1378	26.5169	25.3743	69.977	38.2768	31.1935	5.25208	2.39289	6.6923e-11	3.00792e-09
ENSDARG00000018817	bdnf	6.71197	8.66751	8.52565	13.3335	8.77176	17.0575	5.24455	2.39082	9.04497e-09	2.61312e-07
ENSDARG00000097478	qkia	40.1452	47.1093	44.2181	121.03	83.365	46.5232	5.24022	2.38963	3.73953e-09	1.18737e-07
ENSDARG00000098244	si:dkey-19h16.7	0.0506564	0.0571484	0.0311724	0.128516	0.0664528	0.0942401	5.23473	2.38812	0.192705	0.427184
ENSDARG00000003989	crhr1	0.202625	0.171445	0.264966	0.096387	0.0996791	0.565441	5.21971	2.38397	0.179043	0.406151
ENSDARG00000045978	chchd6b	17.9324	22.9737	29.1306	57.8643	43.7591	36.9735	5.21692	2.3832	4.14455e-09	1.30353e-07
ENSDARG00000092295	si:dkey-218i12.3	0.227954	0.0571484	0.0155862	0.128516	0.132906	0.219894	5.2161	2.38297	0.144921	0.349629
ENSDARG00000074905	camk1da	0.633204	0.266693	0.218207	0.257032	0.398717	0.722508	5.21544	2.38279	0.042925	0.14533
ENSDARG00000060687	chd2	24.7203	25.1072	22.5844	64.1295	36.549	28.9003	5.21533	2.38276	4.937e-11	2.27667e-09
ENSDARG00000086355	CU929144.1	0.0759845	0.152396	0.0467586	0.257032	0.0664528	0.0942401	5.21494	2.38265	0.096776	0.263186
ENSDARG00000008575	lyst	1.51969	0.971523	0.467586	0.995999	1.09647	1.94763	5.2135	2.38225	0.000800511	0.00578262
ENSDARG00000079046	RABL6 (1 of many)	2.55815	3.82894	2.41586	4.36955	4.18652	4.64918	5.21031	2.38137	7.42987e-08	1.74333e-06
ENSDARG00000034956	myclb	4.91367	5.06716	5.0811	14.2974	7.77497	4.90049	5.20997	2.38127	4.20087e-13	2.86972e-11
ENSDARG00000043332	prkcz	0.405251	0.380989	0.280552	0.032129	0.431943	0.753921	5.20826	2.3808	0.100245	0.27
ENSDARG00000014420	elavl3	20.6171	15.5063	6.37476	18.3135	19.0055	19.0993	5.19459	2.37701	5.01272e-10	1.94998e-08
ENSDARG00000104550	clcn2b	0.354595	0.34289	0.249379	0.192774	0.398717	0.596854	5.19124	2.37608	0.0709128	0.211033
ENSDARG00000040302	osgin2	0.227954	0.190495	0.358483	0.385548	0.598075	0.408374	5.18123	2.37329	0.0347226	0.124147
ENSDARG00000003520	tbc1d14	4.33112	5.71484	4.31738	17.0926	8.47273	3.9895	5.18056	2.37311	2.1557e-14	1.85029e-12
ENSDARG00000077749	usp54b	0.506564	0.590534	0.109103	0.192774	0.299037	0.910988	5.17812	2.37243	0.0641006	0.195259
ENSDARG00000103046	rest	4.81235	6.34347	6.73324	17.5103	12.5596	6.8167	5.1749	2.37153	2.11644e-12	1.27987e-10
ENSDARG00000059900	tbc1d9	0.354595	0.247643	0.12469	0.032129	0.166132	0.565441	5.17237	2.37082	0.172831	0.396711
ENSDARG00000077859	ndufaf4	2.58347	3.29556	3.31986	5.84748	4.68492	5.52876	5.172	2.37072	1.82967e-08	4.92751e-07
ENSDARG00000054253	sobpa	0.633204	0.514336	0.171448	0.546193	0.332264	0.753921	5.17134	2.37054	0.0198411	0.0806249
ENSDARG00000025468	bnip3la	0.430579	0.152396	0.0935172	0.032129	0.232585	0.471201	5.16893	2.36987	0.147376	0.353928
ENSDARG00000007901	crnkl1	12.1322	14.7633	18.6099	27.8237	20.6004	31.6647	5.15889	2.36706	2.6431e-08	6.88811e-07
ENSDARG00000071375	celf5a	1.24108	1.29536	1.15338	2.34542	1.32906	2.32459	5.15026	2.36465	3.06816e-05	0.000347099
ENSDARG00000052428	si:dkey-43k4.3	1.19042	1.33346	1.13779	4.36955	1.8939	1.22512	5.14916	2.36434	1.04107e-07	2.34209e-06
ENSDARG00000105784	si:cabz01063885	2.73544	3.40986	3.11724	8.70696	4.9175	2.5759	5.1488	2.36424	1.44973e-11	7.36152e-10
ENSDARG00000098450	CR762436.1	0.0506564	0.0380989	0.0467586	0.128516	0.0664528	0.0314134	5.1418	2.36227	0.167647	0.387925
ENSDARG00000102436	si:ch211-194b1.1	0.83583	0.514336	0.233793	0.417677	0.664528	0.879575	5.13745	2.36105	0.0166717	0.0702565
ENSDARG00000094770	CT583625.2	0.101313	0.114297	0.0467586	0.224903	0.0664528	0.314134	5.1364	2.36076	0.135043	0.334037
ENSDARG00000063649	tead3b	0.303938	0.266693	0.155862	0.224903	0.265811	0.471201	5.13215	2.35956	0.0836784	0.236939
ENSDARG00000091398	COL13A1	0.658533	0.34289	0.12469	0.128516	0.132906	0.910988	5.12878	2.35862	0.0903425	0.25053
ENSDARG00000078166	si:dkey-78p8.1	0.810502	0.952473	1.07545	3.11651	1.8939	0.596854	5.12768	2.35831	3.09972e-06	4.74826e-05
ENSDARG00000021086	znf367	0.810502	0.742929	0.358483	1.28516	1.19615	0.471201	5.12546	2.35768	0.000802232	0.00579261
ENSDARG00000076213	DOCK4 (1 of many)	0.83583	0.72388	0.529931	0.353419	1.09647	1.22512	5.12544	2.35768	0.0109363	0.0505198
ENSDARG00000103958	BX572103.6	0.151969	0.0571484	0.0467586	0.289161	0.0996791	0.0628268	5.12249	2.35685	0.0668677	0.201314
ENSDARG00000063001	atp8a1	0.303938	0.419088	0.467586	0.899612	0.132906	0.753921	5.12032	2.35624	0.0134197	0.0594325
ENSDARG00000101916	si:dkeyp-44d3.5	0.455907	0.209544	0.12469	0.449806	0.764207	0.125654	5.11766	2.35549	0.0163765	0.069243
ENSDARG00000045038	tekt3	0.937143	0.628633	0.748138	2.4418	1.22938	0.753921	5.10842	2.35288	3.26072e-05	0.000365619
ENSDARG00000104246	exosc3	1.74764	1.94305	3.19517	5.14064	4.18652	4.02091	5.10075	2.35071	3.80533e-08	9.5521e-07
ENSDARG00000079731	kif13ba	11.2964	11.2582	7.96455	23.8397	16.0816	12.4397	5.08378	2.3459	8.84189e-12	4.66796e-10
ENSDARG00000004782	fgfr3	0.962471	0.495286	0.264966	1.02813	0.764207	0.565441	5.08346	2.34581	0.00232414	0.0142885
ENSDARG00000043962	fgf18b	0.354595	0.590534	0.436414	1.41368	0.598075	0.439787	5.07933	2.34464	0.00170213	0.0110142
ENSDARG00000099462	prlh	0.202625	0.380989	0.140276	0.803225	0.36549	0.157067	5.07782	2.34421	0.0106458	0.0494954
ENSDARG00000006863	CFAP65	0.582548	0.800078	0.561103	1.09239	0.598075	1.47643	5.06987	2.34195	0.00342805	0.0197389
ENSDARG00000010601	mtmr10	5.16695	5.65769	5.56428	14.8115	9.53597	6.65964	5.06879	2.34164	7.76668e-12	4.15807e-10
ENSDARG00000016788	zeb1a	0.582548	0.34289	0.187034	0.706838	0.265811	0.785335	5.06746	2.34126	0.0153842	0.0660123
ENSDARG00000060053	CABZ01057411.1	0.126641	0.152396	0.0623448	0.128516	0.265811	0.125654	5.0668	2.34108	0.140113	0.342061
ENSDARG00000063361	si:ch211-1e14.1	0.455907	0.247643	0.077931	0.192774	0.232585	0.534027	5.06657	2.34101	0.0851343	0.239862
ENSDARG00000079497	zgc:110340	14.3104	16.0968	12.6716	58.9889	26.2488	8.41879	5.06434	2.34037	1.14877e-15	1.18017e-13
ENSDARG00000036776	aldh8a1	7.39583	11.6773	14.3393	26.6671	19.3045	19.2878	5.05752	2.33843	8.78686e-10	3.22929e-08
ENSDARG00000003449	pde10a	0.455907	0.476237	0.233793	0.481935	0.465169	0.659681	5.05689	2.33825	0.0267576	0.101695
ENSDARG00000074254	abcb6b	0.101313	0.133346	0.0467586	0.353419	0.0996791	0.0628268	5.05668	2.33819	0.0580028	0.181697
ENSDARG00000068456	tmem91	0.734517	0.571484	0.32731	0.224903	0.36549	1.09947	5.05057	2.33645	0.0484896	0.15927
ENSDARG00000091101	fabp10b	1.1651	1.60016	2.40028	4.30529	1.82745	4.9319	5.04263	2.33418	9.96152e-07	1.73693e-05
ENSDARG00000024560	slc4a1b	0.253282	0.209544	0.12469	0.032129	0.299037	0.28272	5.03804	2.33286	0.178282	0.405101
ENSDARG00000027618	grip2b	0.177297	0.0952473	0.109103	0.192774	0.132906	0.18848	5.03663	2.33246	0.128862	0.322433
ENSDARG00000079504	mfn2	8.28231	8.78181	8.61917	21.2373	15.9819	10.5235	5.0328	2.33136	1.72732e-11	8.68819e-10
ENSDARG00000007561	cdh23	0.202625	0.133346	0.171448	0.160645	0.0664528	0.376961	5.03156	2.33101	0.169305	0.390845
ENSDARG00000014976	lims2	13.1453	17.1826	17.4877	38.6191	26.0827	26.9841	5.02847	2.33012	1.6992e-09	5.8414e-08
ENSDARG00000068370	ralgps1	0.202625	0.171445	0.0935172	0.128516	0.431943	0.125654	5.02749	2.32984	0.102937	0.274334
ENSDARG00000081050	SNORA21	0.101313	0.0952473	0.202621	0.128516	0.332264	0.157067	5.02716	2.32974	0.13949	0.341042
ENSDARG00000060309	srgap3	0.481235	0.666731	0.561103	0.771096	0.631301	1.25654	5.0233	2.32864	0.00939174	0.0447601
ENSDARG00000061687	atxn1a	0.531892	0.533385	0.514345	0.481935	0.73098	0.973815	5.01673	2.32675	0.0189804	0.0777654
ENSDARG00000078066	elk1	0.506564	0.304792	0.342897	0.128516	0.299037	0.879575	5.01445	2.32609	0.0917768	0.253267
ENSDARG00000075870	triobpa	3.87521	3.60035	4.55117	13.687	7.8082	3.58113	5.01216	2.32543	6.12373e-13	4.04318e-11
ENSDARG00000001993	myhb	34.8516	54.5386	43.9375	117.175	86.887	53.3713	5.0107	2.32501	4.67405e-08	1.15246e-06
ENSDARG00000079252	fam117ab	0.27861	0.419088	0.374069	0.706838	0.431943	0.565441	5.00988	2.32478	0.0177856	0.0740255
ENSDARG00000053650	foxb1b	0.405251	0.552435	0.57669	1.06026	1.2626	0.502614	5.00012	2.32196	0.0024763	0.0150535
ENSDARG00000105052	cfhl5	1.74764	2.49548	2.27559	4.62658	3.22296	3.42406	4.9948	2.32043	1.16118e-07	2.57902e-06
ENSDARG00000104974	CABZ01079267.1	0.253282	0.285742	0.12469	0.096387	0.0996791	0.534027	4.99479	2.32042	0.185703	0.416803
ENSDARG00000037182	surf2	6.10409	7.2388	8.15159	16.3215	8.80499	13.6648	4.99181	2.31956	1.07848e-09	3.86742e-08
ENSDARG00000012801	pfkpb	6.18008	6.78161	7.21641	16.5143	11.2305	8.23031	4.98952	2.3189	2.2129e-11	1.09444e-09
ENSDARG00000079312	kmt2ca	11.499	11.3725	10.1154	29.4302	17.1116	12.2512	4.98649	2.31802	2.58521e-12	1.5286e-10
ENSDARG00000043627	TBC1D9B	0.379923	0.304792	0.420828	0.578322	0.531622	0.565441	4.98598	2.31788	0.02184	0.0870015
ENSDARG00000010018	qki2	5.19228	5.58149	6.90469	21.912	10.6657	4.90049	4.98588	2.31785	2.55319e-14	2.14307e-12
ENSDARG00000043873	arid4a	12.2082	12.4584	11.8299	22.5546	15.1512	18.3768	4.98264	2.31691	8.77292e-10	3.22863e-08
ENSDARG00000078135	MRC2	0.455907	0.70483	0.171448	0.706838	0.797433	0.439787	4.97828	2.31565	0.0097689	0.0461279
ENSDARG00000079618	sik2a	0.481235	0.285742	0.140276	0.353419	0.0996791	0.722508	4.97712	2.31531	0.0632609	0.193343
ENSDARG00000058876	mmp16b	0.379923	0.171445	0.0467586	0.128516	0.199358	0.408374	4.97508	2.31472	0.1264	0.317857
ENSDARG00000006207	gpx1b	3.57127	5.4291	5.54869	16.7713	9.43629	4.74342	4.974	2.31441	6.38965e-13	4.19792e-11
ENSDARG00000099677	bambib	1.1651	1.44776	1.96386	4.08038	3.15651	1.47643	4.96489	2.31176	1.94192e-07	4.06855e-06
ENSDARG00000038235	pkdccb	1.29174	1.67635	1.38717	4.11251	2.85747	0.785335	4.96311	2.31124	1.27482e-07	2.80102e-06
ENSDARG00000095586	si:dkey-11e23.9	0.0253282	0.0571484	0.249379	0.192774	0.332264	0.157067	4.95836	2.30986	0.121864	0.310132
ENSDARG00000056226	creb3l3a	0.151969	0.133346	0.0623448	0.128516	0.0996791	0.157067	4.9564	2.30929	0.184941	0.415496
ENSDARG00000091090	xirp2b	0.987799	0.971523	0.77931	0.64258	0.963565	2.16752	4.9553	2.30897	0.00494759	0.0266058
ENSDARG00000100097	mafgb	0.607876	0.533385	0.374069	0.514064	1.03002	0.596854	4.95435	2.3087	0.0124826	0.0561325
ENSDARG00000022968	fxr1	31.8375	30.5173	28.7721	33.382	25.2521	63.832	4.9542	2.30865	5.15e-06	7.42716e-05
ENSDARG00000036831	rnf41	11.9549	15.03	15.8356	40.8681	29.7708	11.4031	4.95286	2.30826	2.46767e-12	1.47219e-10
ENSDARG00000098857	lifra	0.126641	0.0761979	0.0311724	0.192774	0.132906	0.18848	4.95022	2.30749	0.138239	0.339345
ENSDARG00000014556	serpinb1l3	40.0692	52.6908	64.5737	117.271	101.008	80.8895	4.94742	2.30668	1.91249e-06	3.08839e-05
ENSDARG00000042285	atp8b3	5.80015	6.59112	5.50193	14.0725	12.2938	5.59158	4.94617	2.30631	1.47848e-11	7.49322e-10
ENSDARG00000068714	ksr1a	0.455907	0.400039	0.218207	0.353419	0.36549	0.502614	4.94521	2.30603	0.0475926	0.156998
ENSDARG00000061836	nfixb	0.506564	0.400039	0.155862	0.835354	0.498396	0.439787	4.94354	2.30555	0.0087564	0.042385
ENSDARG00000090617	CTIF	0.582548	0.514336	0.32731	0.514064	1.1297	0.534027	4.94162	2.30498	0.0113718	0.0521542
ENSDARG00000005544	btbd3a	0.151969	0.152396	0.0935172	0.449806	0.0332264	0.18848	4.94151	2.30495	0.0536197	0.171217
ENSDARG00000059368	gria4b	9.85266	9.82953	8.38538	15.9039	9.66888	15.2983	4.93696	2.30362	2.4294e-09	8.02004e-08
ENSDARG00000104810	akt3a	0.354595	0.438138	0.420828	0.835354	0.232585	0.879575	4.93532	2.30314	0.0161355	0.0684523
ENSDARG00000103193	CR394535.1	0.202625	0.247643	0.12469	0.160645	0.132906	0.408374	4.93516	2.3031	0.155466	0.367472
ENSDARG00000075271	rapgef5a	0.354595	0.171445	0.249379	0.417677	0.265811	0.471201	4.92136	2.29906	0.0489269	0.160227
ENSDARG00000096828	si:ch73-144d13.7	0.101313	0.0571484	0.109103	0.481935	0.0664528	0.0942401	4.91989	2.29863	0.0417697	0.142405
ENSDARG00000075141	gprc5bb	0.987799	0.971523	0.888414	2.31329	1.46196	1.38219	4.91841	2.29819	5.43789e-05	0.000573262
ENSDARG00000086305	si:ch211-63b16.4	0.126641	0.438138	0.296138	0.257032	0.531622	0.596854	4.91746	2.29791	0.0688738	0.206118
ENSDARG00000103156	CABZ01086393.1	0.101313	0.0571484	0.0623448	0.032129	0.199358	0.0942401	4.91596	2.29747	0.262259	0.524241
ENSDARG00000062977	samd13	8.96618	11.0868	11.7676	30.0406	17.4771	12.5339	4.91399	2.2969	7.82954e-12	4.1833e-10
ENSDARG00000059534	si:ch211-146m13.3	9.44741	10.2105	8.10483	22.5867	14.9519	9.01564	4.91013	2.29576	3.4744e-12	1.99669e-10
ENSDARG00000007461	srgap1a	0.27861	0.304792	0.155862	0.064258	0.232585	0.502614	4.90934	2.29553	0.173071	0.397126
ENSDARG00000100822	mapk15	0.227954	0.152396	0.202621	0.995999	0.299037	0.0942401	4.90597	2.29454	0.00611581	0.0316656
ENSDARG00000025397	srsf3a	0.734517	1.31441	1.48069	2.57032	1.52841	1.75915	4.90576	2.29448	3.81112e-05	0.000419728
ENSDARG00000102377	slc6a16b	0.303938	0.380989	0.155862	0.289161	0.265811	0.439787	4.89777	2.29213	0.0769476	0.223104
ENSDARG00000018383	frzb	3.39398	4.85761	4.36414	11.4379	6.84463	4.61777	4.89544	2.29144	3.72103e-11	1.75548e-09
ENSDARG00000053122	clvs2	0.27861	0.571484	0.187034	0.160645	0.398717	0.565441	4.8954	2.29143	0.0987709	0.267191
ENSDARG00000018854	scaf4b	8.91552	9.79143	11.3468	22.7473	10.5992	19.7904	4.89105	2.29014	2.62594e-09	8.61269e-08
ENSDARG00000005416	map3k5	10.9671	12.6679	13.3262	24.3859	17.1116	19.1307	4.89017	2.28988	1.87292e-09	6.34836e-08
ENSDARG00000032990	plxnb3	0.886486	0.476237	0.280552	0.449806	0.531622	0.910988	4.88622	2.28872	0.0221073	0.0878422
ENSDARG00000083400	SNORA73	0.177297	0.0952473	0.233793	0.128516	0.465169	0.125654	4.88232	2.28757	0.112688	0.29267
ENSDARG00000034210	si:dkey-240h12.4	0.151969	0.0952473	0.140276	0.064258	0.0332264	0.314134	4.87659	2.28587	0.300726	0.571877
ENSDARG00000033161	sst1.2	1.49436	2.80027	3.10166	5.75109	5.18332	3.70678	4.86954	2.28379	2.71835e-08	7.04283e-07
ENSDARG00000068562	rbm33a	17.3245	19.2019	16.0382	39.4866	22.6272	24.4082	4.86784	2.28328	5.38513e-10	2.06466e-08
ENSDARG00000031845	mboat2a	0.303938	0.209544	0.140276	0.192774	0.598075	0.0628268	4.86579	2.28267	0.0623619	0.191319
ENSDARG00000054510	adrb2b	0.810502	0.647682	0.810483	2.18477	1.56164	0.691094	4.86292	2.28182	8.07914e-05	0.000808157
ENSDARG00000097341	si:ch211-203h15.7	0.227954	0.552435	0.358483	0.674709	0.398717	0.691094	4.8606	2.28114	0.0239947	0.0935458
ENSDARG00000045230	cox6b1	34.8516	43.2804	50.4993	109.688	85.0263	51.9577	4.85991	2.28093	9.49e-08	2.16561e-06
ENSDARG00000005841	tnni2a.2	5.34425	6.53397	5.56428	16.2573	10.0011	6.15702	4.8534	2.27899	6.41803e-12	3.49941e-10
ENSDARG00000005185	cpn1	0.177297	0.400039	0.280552	1.31729	0.465169	0.0314134	4.85122	2.27835	0.00231455	0.0142526
ENSDARG00000070465	si:dkey-13n23.3	0.227954	0.285742	0.155862	0.610451	0.265811	0.219894	4.85106	2.2783	0.0260419	0.0996807
ENSDARG00000013221	pde4ca	3.06471	4.01944	4.03683	11.0524	6.08043	4.58635	4.84919	2.27774	6.42501e-11	2.89267e-09
ENSDARG00000099573	si:ch211-196c10.12	0.582548	0.838177	1.10662	3.72697	1.32906	0.942401	4.84181	2.27555	2.70249e-06	4.20513e-05
ENSDARG00000070227	nhsa	0.405251	0.628633	0.296138	0.706838	0.598075	0.534027	4.84149	2.27545	0.0150129	0.06489
ENSDARG00000104537	cox7c	62.4086	90.504	99.6894	213.112	167.461	105.518	4.83914	2.27475	9.06704e-06	0.000120267
ENSDARG00000054771	ghra	0.151969	0.304792	0.0935172	0.160645	0.0996791	0.408374	4.83547	2.27366	0.177772	0.404115
ENSDARG00000057125	pld1b	3.19135	4.22898	3.30428	8.03225	6.01398	3.64395	4.83434	2.27332	6.17251e-10	2.33625e-08
ENSDARG00000077641	thbs3a	3.74857	4.28613	4.33297	8.89974	6.0472	6.94236	4.834	2.27322	5.18511e-09	1.60239e-07
ENSDARG00000076310	si:ch73-290k24.5	0.531892	0.552435	0.374069	0.771096	0.166132	0.879575	4.83363	2.27311	0.0196022	0.0798125
ENSDARG00000077823	hmgxb3	0.658533	1.10487	0.950759	2.15264	1.46196	1.1623	4.82668	2.27103	0.00012566	0.00118147
ENSDARG00000079064	PDE2A	0.202625	0.380989	0.187034	0.771096	0.232585	0.345547	4.82536	2.27064	0.0190121	0.0778386
ENSDARG00000078087	CNNM1	3.52062	3.88609	3.67834	7.77522	5.21654	5.4031	4.82358	2.2701	4.73329e-09	1.4713e-07
ENSDARG00000037116	cxcl12a	19.528	24.3452	20.0283	56.3864	37.0142	18.691	4.81617	2.26789	3.91885e-11	1.83579e-09
ENSDARG00000063195	pxk	6.00278	6.38157	6.59297	16.0324	11.2637	6.15702	4.81599	2.26783	1.20327e-11	6.19276e-10
ENSDARG00000077753	SZT2	1.08911	0.552435	0.452	0.449806	0.863886	1.1623	4.81346	2.26707	0.0136407	0.060162
ENSDARG00000074059	dlg5a	12.968	13.087	11.7364	26.9884	19.2048	13.4449	4.81147	2.26648	5.5039e-11	2.50338e-09
ENSDARG00000086661	TMEM221	0.27861	0.152396	0.218207	0.353419	0.299037	0.408374	4.80944	2.26587	0.0649409	0.197032
ENSDARG00000044774	pou5f3	0.0759845	0.171445	0.0935172	0.160645	0.199358	0.219894	4.80766	2.26533	0.164931	0.383148
ENSDARG00000079723	TNRC6B (1 of many)	0.759845	0.742929	0.436414	0.835354	0.531622	1.28795	4.80444	2.26437	0.00915846	0.0438999
ENSDARG00000006915	arl8ba	7.21853	10.1724	10.5051	22.2654	16.6132	9.54967	4.79737	2.26224	3.63614e-11	1.71848e-09
ENSDARG00000034883	acbd5a	4.38178	5.06716	4.66028	12.8516	5.05041	6.15702	4.79321	2.26099	4.68305e-11	2.16707e-09
ENSDARG00000103752	DUSP26	0.455907	0.209544	0.202621	0.192774	0.199358	0.722508	4.79155	2.26049	0.106053	0.27989
ENSDARG00000104157	si:ch211-232h12.2	0.27861	0.285742	0.12469	0.160645	0.0996791	0.408374	4.78666	2.25902	0.163004	0.380085
ENSDARG00000016536	npas2	0.379923	0.266693	0.077931	0.257032	0.265811	0.314134	4.78659	2.259	0.0796923	0.22862
ENSDARG00000087456	CABZ01076616.1	10.5619	14.6871	16.7396	35.1813	25.983	17.4973	4.78608	2.25885	3.55619e-10	1.42077e-08
ENSDARG00000103906	pcdh2ab10	0.126641	0.114297	0.0467586	0.160645	0.0664528	0.125654	4.78479	2.25846	0.173869	0.398637
ENSDARG00000055431	si:dkey-177p2.15p	0.151969	0.152396	0.0311724	0.192774	0.299037	0.0942401	4.78478	2.25845	0.107187	0.282101
ENSDARG00000101331	tekt1	0.658533	0.895325	0.904	3.08439	1.2626	0.785335	4.78216	2.25766	1.43384e-05	0.000178578
ENSDARG00000005335	slc22a4	0.607876	0.742929	0.857241	1.86348	1.62809	0.691094	4.78132	2.25741	0.000238919	0.00207141
ENSDARG00000015970	phip	1.13977	0.819127	0.374069	0.514064	0.465169	1.57067	4.78011	2.25704	0.0167151	0.0703594
ENSDARG00000088733	BX890616.1	0.151969	0.323841	0.685793	0.835354	0.332264	0.879575	4.77925	2.25678	0.0199913	0.0811237
ENSDARG00000023532	pinx1	13.1707	18.7637	20.5114	25.5747	20.1352	35.9369	4.77618	2.25586	7.0334e-07	1.2757e-05
ENSDARG00000095980	si:ch73-381a20.2	0.202625	0.171445	0.311724	0.417677	0.132906	0.628268	4.77615	2.25585	0.0740086	0.21728
ENSDARG00000099395	cables1	0.227954	0.0952473	0.077931	0.160645	0.199358	0.219894	4.77471	2.25541	0.141061	0.343682
ENSDARG00000097848	si:ch73-111k20.3	1.69699	1.94305	1.97945	4.69084	3.72135	2.26176	4.77461	2.25538	8.81413e-08	2.02352e-06
ENSDARG00000076595	sema4ga	0.126641	0.171445	0.077931	0.449806	0.166132	0.0628268	4.76825	2.25346	0.043557	0.147021
ENSDARG00000077962	gltpb	0.126641	0.190495	0.202621	0.706838	0.299037	0.0628268	4.76169	2.25147	0.0180215	0.0748073
ENSDARG00000099284	si:dkey-228b2.6	0.531892	0.36194	0.685793	0.931741	0.863886	0.596854	4.76162	2.25145	0.00660662	0.0337148
ENSDARG00000074260	FP236812.1	0.126641	0.0761979	0.155862	0.128516	0.36549	0.0942401	4.75854	2.25052	0.138467	0.3396
ENSDARG00000104353	nop58	25.9361	31.4507	33.4948	32.7395	29.4386	60.7849	4.7577	2.25026	1.18677e-05	0.000151379
ENSDARG00000030839	tescb	0.987799	1.14297	1.13779	4.01613	1.72777	0.628268	4.75576	2.24967	7.3447e-07	1.32224e-05
ENSDARG00000058000	cep350	9.87799	9.81048	9.88165	20.7232	13.5564	12.5968	4.75537	2.24956	2.43795e-10	1.012e-08
ENSDARG00000105352	si:dkey-23a13.7	0.101313	0.0952473	0.077931	0.096387	0.0664528	0.219894	4.74926	2.2477	0.26832	0.532416
ENSDARG00000092124	cox14	8.07969	9.48664	12.3287	21.1409	18.0752	15.6753	4.74559	2.24659	3.80541e-09	1.20397e-07
ENSDARG00000102492	Metazoa_SRP	0.506564	0.152396	0.296138	0.674709	0.797433	0.251307	4.74503	2.24642	0.0118977	0.0541523
ENSDARG00000063732	pde11a	0.126641	0.114297	0.109103	0.160645	0.0996791	0.28272	4.736	2.24367	0.190936	0.424607
ENSDARG00000069074	cry1ba	44.9828	50.462	48.1614	106.347	60.2394	70.0204	4.73581	2.24361	4.01538e-07	7.74211e-06
ENSDARG00000092337	gas5	4.22981	11.3725	5.50193	10.1528	12.8918	7.19366	4.7298	2.24178	5.69344e-09	1.73679e-07
ENSDARG00000032578	pax2b	0.151969	0.133346	0.0467586	0.128516	0.166132	0.125654	4.72405	2.24003	0.176295	0.401822
ENSDARG00000092402	si:ch211-208h1.1	1.7983	1.42871	1.74566	5.23703	2.06004	3.10992	4.72361	2.23989	1.21626e-07	2.68789e-06
ENSDARG00000075556	luzp1	10.3086	11.5249	11.2688	25.8317	17.7097	12.1884	4.72247	2.23954	7.02631e-11	3.14212e-09
ENSDARG00000070522	cacna1i	0.253282	0.171445	0.171448	0.32129	0.166132	0.28272	4.72095	2.23908	0.0856942	0.240725
ENSDARG00000076070	si:ch211-223m11.1	0.177297	0.266693	0.202621	0.674709	0.232585	0.157067	4.72034	2.23889	0.0232858	0.0914117
ENSDARG00000076697	SIPA1	0.734517	0.514336	0.514345	0.257032	0.963565	0.973815	4.71863	2.23837	0.0298444	0.110476
ENSDARG00000032218	acss3	6.3827	7.73408	9.53876	16.1288	11.7621	13.1308	4.71828	2.23826	5.37062e-09	1.65013e-07
ENSDARG00000101895	CABZ01090031.2	0.126641	0.0761979	0.0467586	0.481935	0.166132	0.0628268	4.71573	2.23748	0.0390714	0.135313
ENSDARG00000087854	si:dkey-108k21.13	0.0759845	0.133346	0.12469	0.192774	0.0332264	0.219894	4.71568	2.23747	0.194906	0.43052
ENSDARG00000032976	cmlc1	3.49529	7.06735	6.96703	16.0002	14.819	7.979	4.71273	2.23656	4.72798e-10	1.85003e-08
ENSDARG00000078249	unc13d	0.202625	0.495286	0.654621	0.64258	1.03002	0.659681	4.70723	2.23488	0.0156321	0.0668927
ENSDARG00000101203	ZNF513 (1 of many)	0.0759845	0.0380989	0.0155862	0.064258	0.0996791	0.0314134	4.70569	2.23441	0.256955	0.517161
ENSDARG00000098903	tfe3a	0.126641	0.114297	0.0311724	0.128516	0.0664528	0.18848	4.70339	2.2337	0.222144	0.469038
ENSDARG00000074602	mrvi1	0.126641	0.0952473	0.0155862	0.096387	0.0996791	0.125654	4.70301	2.23358	0.23211	0.482877
ENSDARG00000007398	lrrk1	0.202625	0.514336	0.280552	0.160645	0.664528	0.502614	4.7028	2.23352	0.0844529	0.238625
ENSDARG00000098998	snR50	1.13977	1.54301	2.22883	5.14064	2.75779	1.85339	4.70201	2.23328	8.20674e-08	1.90712e-06
ENSDARG00000095577	cybrd1	0.987799	1.33346	1.27807	1.70284	1.92713	1.85339	4.6945	2.23097	0.000256984	0.00221361
ENSDARG00000077188	atrnl1a	0.481235	0.285742	0.202621	0.610451	0.332264	0.376961	4.69378	2.23075	0.0244199	0.0947731
ENSDARG00000080021	zmat3	0.151969	0.0380989	0.0935172	0.192774	0.0332264	0.18848	4.68993	2.22957	0.17257	0.396146
ENSDARG00000022085	si:dkey-34e4.1	6.43336	6.24823	5.79807	12.2733	9.86824	8.16748	4.68524	2.22812	1.33737e-09	4.70075e-08
ENSDARG00000073976	CABZ01051901.1	0.151969	0.266693	0.202621	0.546193	0.398717	0.251307	4.68384	2.22769	0.0356152	0.126606
ENSDARG00000069014	nphp4	1.26641	2.05734	1.44952	3.37355	1.86068	2.16752	4.68174	2.22705	5.90287e-06	8.32345e-05
ENSDARG00000099779	si:ch211-11n16.2	2.02625	2.85742	3.02372	6.65071	3.95394	3.95809	4.67961	2.22639	1.89878e-08	5.09302e-07
ENSDARG00000002391	tlcd1	1.9756	2.66693	2.52497	0.289161	0.299037	6.84812	4.6785	2.22605	0.0060784	0.0315025
ENSDARG00000070931	si:ch211-232m10.6	1.51969	2.13354	2.91462	4.78722	2.12649	3.92667	4.67604	2.22529	7.49724e-07	1.34516e-05
ENSDARG00000105748	nmnat1	0.27861	0.476237	0.670207	1.02813	1.1297	0.251307	4.67364	2.22455	0.00479786	0.0259844
ENSDARG00000060641	prkaa2	0.101313	0.171445	0.0935172	0.128516	0.36549	0.0314134	4.66722	2.22256	0.138497	0.339644
ENSDARG00000104282	CABZ01088906.1	0.455907	0.36194	0.109103	0.417677	0.332264	0.471201	4.65852	2.21987	0.0477134	0.157272
ENSDARG00000100856	CABZ01079504.1	0.0506564	0.0190495	0.0155862	0.064258	0.0996791	0.0628268	4.65412	2.21851	0.292511	0.561027
ENSDARG00000077425	NACC2	0.582548	0.742929	0.77931	0.706838	0.564848	1.57067	4.6495	2.21708	0.0159662	0.0678963
ENSDARG00000062082	hipk3b	1.89961	1.67635	1.356	2.34542	1.29583	2.63872	4.64556	2.21585	7.25598e-05	0.000736335
ENSDARG00000104295	arhgap21a	8.61158	7.39119	7.91779	16.0324	10.9979	10.9004	4.64323	2.21513	1.06913e-09	3.84453e-08
ENSDARG00000100334	BX784026.1	0.0759845	0.114297	0.140276	0.192774	0.166132	0.0942401	4.63524	2.21264	0.150843	0.359774
ENSDARG00000041538	mrps28	5.06564	5.88629	6.87352	12.0484	8.33982	8.95281	4.6292	2.21076	5.15999e-09	1.59648e-07
ENSDARG00000102414	myhz1.1	5.64818	8.21032	9.10234	22.2333	19.3378	6.47116	4.6249	2.20942	2.40565e-11	1.17329e-09
ENSDARG00000091851	tsen2	2.07691	2.45738	2.83669	6.32942	3.48877	2.95286	4.62443	2.20927	1.57563e-08	4.29994e-07
ENSDARG00000076171	znf827	21.3517	22.4212	19.7477	58.9567	30.1031	18.7224	4.62129	2.2083	2.25503e-11	1.10705e-09
ENSDARG00000097812	si:ch73-144d13.5	1.24108	1.35251	1.9171	2.92374	2.12649	1.6335	4.62017	2.20794	1.46435e-05	0.000181817
ENSDARG00000091609	spink4	2.40618	3.56225	6.56179	9.6387	7.8082	9.07847	4.61988	2.20785	6.63799e-08	1.57982e-06
ENSDARG00000099034	unc5a	0.253282	0.152396	0.0935172	0.128516	0.332264	0.157067	4.61898	2.20757	0.13582	0.335428
ENSDARG00000052388	pcgf5b	0.658533	0.952473	0.670207	2.31329	1.09647	0.816748	4.61758	2.20714	0.00015821	0.0014491
ENSDARG00000052423	ppp1r12c	6.88926	7.315	5.68897	17.8316	9.23693	5.81148	4.61619	2.2067	3.34821e-12	1.93672e-10
ENSDARG00000029482	ush2a	0.506564	0.590534	0.155862	0.257032	0.764207	0.439787	4.61055	2.20494	0.0477976	0.157459
ENSDARG00000095590	spp2	1.26641	1.50491	2.19766	6.10451	3.0236	1.19371	4.60897	2.20444	8.0429e-09	2.35171e-07
ENSDARG00000070832	snrka	13.6772	16.0016	15.1342	32.4824	22.2284	16.4292	4.60678	2.20376	4.17724e-10	1.63935e-08
ENSDARG00000096681	si:dkey-1f1.4	0.101313	0.0571484	0.077931	0.289161	0.0996791	0.28272	4.60243	2.20239	0.125121	0.315592
ENSDARG00000057890	si:dkey-33c12.4	6.45869	7.0483	6.76441	6.55432	7.04399	11.7172	4.60138	2.20207	1.29101e-06	2.19918e-05
ENSDARG00000094262	si:ch211-167b20.7	0.151969	0.0571484	0.12469	0.032129	0.166132	0.18848	4.60137	2.20206	0.299348	0.570113
ENSDARG00000060081	crb2b	0.151969	0.247643	0.264966	0.032129	0.132906	0.408374	4.60096	2.20194	0.3046	0.575869
ENSDARG00000063635	nrxn1b	3.26734	3.00982	2.89903	3.88761	2.99037	5.49734	4.6009	2.20192	3.17101e-06	4.83797e-05
ENSDARG00000087143	serpina7	0.658533	2.28594	1.40276	2.37755	3.25619	1.09947	4.60078	2.20188	2.45241e-05	0.000285076
ENSDARG00000079107	clec11a	0.329266	0.190495	0.249379	0.771096	0.265811	0.314134	4.59878	2.20125	0.0190285	0.0778939
ENSDARG00000079839	arrdc1b	2.50749	3.10506	2.712	8.86761	3.45554	1.94763	4.59805	2.20102	7.01743e-11	3.14212e-09
ENSDARG00000097665	si:ch211-235m3.10	0.962471	1.40966	0.545517	2.28116	1.56164	0.659681	4.59764	2.20089	8.59845e-05	0.000851461
ENSDARG00000075046	rnf151	0.227954	0.285742	0.218207	0.449806	0.531622	0.0314134	4.5964	2.2005	0.0348547	0.124485
ENSDARG00000028173	slc4a2a	5.11629	4.68617	3.86538	9.31741	7.60884	4.20939	4.59515	2.20011	5.73591e-10	2.18968e-08
ENSDARG00000062720	pcdh1a	15.1209	14.2681	12.4378	36.5628	16.8125	14.2931	4.59491	2.20004	1.03555e-11	5.39218e-10
ENSDARG00000105136	ccdc50	5.52154	8.55321	9.78814	21.2694	14.1877	8.82716	4.59025	2.19857	9.00572e-11	3.98047e-09
ENSDARG00000089795	sertad4	3.57127	4.13373	4.1771	9.60657	4.98396	4.61777	4.59022	2.19856	8.76602e-10	3.22863e-08
ENSDARG00000077633	magixb	0.379923	0.171445	0.0623448	0.257032	0.166132	0.28272	4.5886	2.19805	0.0969417	0.263502
ENSDARG00000096857	si:ch73-126m5.4	0.911814	1.42871	0.826069	2.85948	2.3923	0.439787	4.58816	2.19792	1.04108e-05	0.000135391
ENSDARG00000055271	nkd2a	0.405251	0.304792	0.0155862	0.353419	0.0664528	0.376961	4.58791	2.19784	0.0790483	0.22729
ENSDARG00000062355	axdnd1	0.531892	0.742929	0.966345	1.992	1.22938	1.09947	4.58612	2.19727	0.000397896	0.00321214
ENSDARG00000060438	tbl1x	1.82363	1.94305	1.88593	4.56232	2.49198	2.16752	4.58473	2.19684	3.37858e-07	6.6492e-06
ENSDARG00000024651	snrpa1	14.9183	20.2115	21.9454	32.0326	25.9498	33.8636	4.58454	2.19678	3.75354e-07	7.28476e-06
ENSDARG00000045301	st8sia3	0.126641	0.190495	0.109103	0.192774	0.166132	0.314134	4.58425	2.19669	0.16337	0.380676
ENSDARG00000015110	slc18a2	0.151969	0.0190495	0.0467586	0.064258	0.0332264	0.157067	4.58041	2.19548	0.320879	0.594393
ENSDARG00000101411	wbp11	19.9333	24.3643	19.3737	51.4707	41.3004	20.6386	4.57755	2.19458	1.22955e-09	4.33898e-08
ENSDARG00000070100	si:ch211-168d1.3	0.759845	1.18107	1.23131	2.40968	1.52841	1.31936	4.57666	2.1943	0.000101753	0.000985602
ENSDARG00000009459	slc35e4	0.27861	0.247643	0.0623448	0.481935	0.199358	0.157067	4.57039	2.19232	0.0415619	0.141888
ENSDARG00000003257	zgc:101559	3.01405	3.08601	2.68083	7.77522	5.18332	1.85339	4.56855	2.19174	3.32463e-10	1.33025e-08
ENSDARG00000098431	si:ch211-43f4.1	3.36865	4.87666	4.92524	11.5664	8.47273	4.36646	4.56649	2.19109	2.46772e-10	1.02276e-08
ENSDARG00000096288	si:dkey-163m14.5p	0.0253282	0.0761979	0.140276	0.064258	0.0664528	0.157067	4.56597	2.19092	0.363267	0.640459
ENSDARG00000041086	CABZ01071180.1	0.303938	0.380989	0.701379	0.96387	0.465169	0.879575	4.56487	2.19057	0.0135913	0.0599927
ENSDARG00000092673	si:dkey-181m9.5	9.47274	14.3823	16.1785	43.5027	21.8962	10.9319	4.56452	2.19046	2.49957e-12	1.48457e-10
ENSDARG00000102025	znf644b	2.6088	3.27651	2.78993	6.45793	4.21975	2.48166	4.56363	2.19018	7.06749e-09	2.08715e-07
ENSDARG00000022101	obscnb	3.14069	1.8859	1.38717	1.06026	2.52521	3.26699	4.56353	2.19015	0.00026226	0.00225158
ENSDARG00000053708	ghrhrb	0.151969	0.152396	0.109103	0.160645	0.166132	0.18848	4.55745	2.18823	0.175324	0.400757
ENSDARG00000076297	nfatc3a	4.05251	4.81952	4.05241	9.47806	5.38267	5.24603	4.55604	2.18778	2.08069e-09	6.95514e-08
ENSDARG00000093207	si:ch211-244h7.2	0.354595	0.800078	0.904	0.417677	0.897112	1.03664	4.55166	2.18639	0.0329554	0.119319
ENSDARG00000059606	ccdc84	3.57127	4.30518	4.81614	9.57445	4.38588	6.94236	4.54997	2.18586	1.17508e-08	3.2921e-07
ENSDARG00000097691	kiaa0101	6.40803	7.1245	10.0687	17.1248	11.6625	10.4921	4.54787	2.18519	1.58994e-09	5.49416e-08
ENSDARG00000036329	ndufa1	17.983	23.4308	31.0321	58.4748	39.6723	31.6647	4.5463	2.18469	2.0506e-08	5.4508e-07
ENSDARG00000039547	si:ch211-113a14.22	0.177297	0.152396	0.140276	0.032129	0.166132	0.408374	4.54568	2.1845	0.280891	0.54658
ENSDARG00000098631	CABZ01044277.1	2.33019	1.52396	0.935172	1.44581	1.16292	2.76438	4.54288	2.18361	0.000558872	0.00429038
ENSDARG00000027079	znf804a	1.92494	1.00962	0.498759	0.995999	0.996791	1.69632	4.54191	2.1833	0.0022875	0.0141056
ENSDARG00000102424	ARHGAP44 (1 of many)	0.55722	0.971523	0.607862	1.09239	0.332264	1.31936	4.5396	2.18256	0.00954528	0.0452666
ENSDARG00000074289	tuba4l	0.506564	0.666731	0.701379	1.7671	1.22938	0.439787	4.53944	2.18251	0.000662572	0.00493415
ENSDARG00000058944	SBK2	0.455907	0.457187	0.311724	0.578322	0.797433	0.534027	4.53728	2.18183	0.0221047	0.0878422
ENSDARG00000070497	bicc1b	0.177297	0.0952473	0.0467586	0.128516	0.232585	0.125654	4.53474	2.18102	0.168255	0.388971
ENSDARG00000026499	ppm1e	0.531892	0.323841	0.249379	0.064258	0.232585	0.816748	4.53365	2.18067	0.162076	0.378424
ENSDARG00000105350	si:ch1073-153i20.4	0.0506564	0.0380989	0.0935172	0.032129	0.0332264	0.18848	4.533	2.18047	0.444646	0.724459
ENSDARG00000056554	rap1gap	0.329266	0.133346	0.280552	0.224903	0.398717	0.314134	4.52797	2.17887	0.0976928	0.264975
ENSDARG00000027777	tnfaip3	0.126641	0.114297	0.140276	0.32129	0.232585	0.0942401	4.52159	2.17683	0.0833394	0.23618
ENSDARG00000015164	mknk2b	31.8122	33.3937	25.7172	83.8888	44.0914	25.6019	4.51509	2.17475	3.1851e-10	1.28408e-08
ENSDARG00000077715	GRIK3	0.405251	0.590534	0.561103	0.289161	0.265811	1.19371	4.51186	2.17372	0.0876644	0.244915
ENSDARG00000063153	bcl11ab	1.31707	0.800078	0.545517	0.32129	0.531622	1.66491	4.50698	2.17216	0.0310745	0.113998
ENSDARG00000097055	si:ch211-284f22.3	8.61158	11.8297	10.3648	20.9802	17.8426	11.5601	4.50632	2.17195	1.39444e-09	4.88798e-08
ENSDARG00000099962	PHLPP2	0.303938	0.476237	0.358483	0.771096	0.564848	0.314134	4.50046	2.17007	0.0172852	0.0722475
ENSDARG00000078191	zbtb46	3.72324	4.34328	3.58483	8.28928	7.04399	3.45547	4.49857	2.16947	1.99129e-09	6.68149e-08
ENSDARG00000061699	sipa1l3	0.633204	0.800078	0.280552	0.738967	0.265811	1.00523	4.4935	2.16784	0.0243306	0.0945093
ENSDARG00000061990	kcnh4b	0.607876	0.761979	0.592276	1.09239	0.598075	1.03664	4.48611	2.16547	0.00748548	0.0373754
ENSDARG00000011373	mknk2a	2.6088	3.48605	3.63159	7.83948	4.51879	3.67537	4.48572	2.16534	5.79311e-09	1.75362e-07
ENSDARG00000092658	si:ch211-204c5.6	0.785174	1.37156	1.97945	5.26916	2.3923	1.06805	4.4791	2.16321	1.10166e-07	2.4612e-06
ENSDARG00000036684	ndufa7	10.9671	18.097	19.888	37.7837	29.4386	20.0417	4.47749	2.16269	6.09044e-09	1.82699e-07
ENSDARG00000081423	dre-mir-124-3	0.101313	0.0190495	0.0155862	0.032129	0.0996791	0.0314134	4.47009	2.1603	0.322605	0.5962
ENSDARG00000062181	BMT2	0.354595	0.438138	0.171448	0.096387	0.332264	0.439787	4.46863	2.15983	0.161186	0.377007
ENSDARG00000070494	pdgfra	13.3733	16.0968	13.8873	37.6552	22.7268	9.26695	4.46359	2.15821	4.04203e-12	2.29809e-10
ENSDARG00000098669	exd1	0.101313	0.228594	0.296138	0.32129	0.299037	0.439787	4.45606	2.15577	0.103328	0.274879
ENSDARG00000090722	zgc:172246	10.7391	16.1349	13.8406	31.7435	23.624	16.9004	4.45577	2.15567	2.63086e-09	8.61269e-08
ENSDARG00000038667	fggy	5.85081	8.09602	10.2713	13.4621	10.2005	15.2355	4.45573	2.15566	2.43862e-07	4.96837e-06
ENSDARG00000099635	akap8l	54.9368	73.4167	72.0706	132.436	84.7937	97.5071	4.45283	2.15472	1.30096e-05	0.000164225
ENSDARG00000026376	aco1	0.430579	0.34289	0.12469	0.224903	0.498396	0.345547	4.4525	2.15461	0.0816261	0.232693
ENSDARG00000011122	pptc7a	9.54872	11.6964	11.3	34.6672	16.4803	9.17271	4.44917	2.15354	2.13859e-12	1.29033e-10
ENSDARG00000099352	si:rp71-62i8.1	0.810502	0.647682	0.420828	0.706838	0.564848	0.942401	4.44755	2.15301	0.0183656	0.0758453
ENSDARG00000087909	il4	0.0506564	0.0380989	0.140276	0.224903	0.0332264	0.157067	4.4474	2.15296	0.180874	0.409033
ENSDARG00000095041	si:rp71-78h1.10	0.785174	1.08582	1.21572	2.40968	1.39551	1.60208	4.44551	2.15235	0.000154113	0.00141737
ENSDARG00000100313	pip5k1cb	9.5234	12.4393	14.3393	24.5466	16.7793	17.6857	4.44313	2.15158	1.33739e-08	3.68378e-07
ENSDARG00000104408	zgc:152774	0.227954	0.0761979	0.140276	0.771096	0.0664528	0.0314134	4.43669	2.14948	0.0134221	0.0594333
ENSDARG00000042637	tert	3.44463	4.17183	3.63159	6.68283	4.9175	6.12561	4.43549	2.14909	2.08275e-07	4.3194e-06
ENSDARG00000088160	CABZ01056629.1	0.354595	0.209544	0.218207	0.257032	0.232585	0.314134	4.43327	2.14837	0.10838	0.284429
ENSDARG00000087181	cbx7b	0.101313	0.0952473	0.0623448	0.128516	0.0664528	0.18848	4.43252	2.14813	0.253205	0.512185
ENSDARG00000089862	si:dkey-16j16.4	0.202625	0.114297	0.171448	0.224903	0.299037	0.157067	4.43172	2.14787	0.11635	0.29923
ENSDARG00000098350	mxd3	6.35737	8.01983	6.01628	15.8396	11.7954	5.24603	4.43	2.14731	6.30051e-11	2.84142e-09
ENSDARG00000074372	elfn1b	0.55722	0.323841	0.358483	0.032129	0.132906	0.973815	4.42739	2.14646	0.204536	0.444161
ENSDARG00000005476	nav3	2.02625	1.14297	0.514345	1.18877	0.697754	2.13611	4.42719	2.14639	0.00225006	0.0139167
ENSDARG00000043220	kcnh5a	0.27861	0.0761979	0.0467586	0.096387	0.0332264	0.28272	4.42718	2.14639	0.261229	0.522891
ENSDARG00000002894	aven	23.0993	30.1744	34.2741	75.0855	45.9189	36.8479	4.42362	2.14523	4.14754e-08	1.03235e-06
ENSDARG00000003820	nr1d2a	45.0842	44.271	39.9319	139.054	61.5685	28.1778	4.42351	2.14519	4.09959e-10	1.61364e-08
ENSDARG00000013279	znf76	2.93807	3.29556	4.58234	8.51419	6.27979	5.24603	4.42038	2.14417	2.00495e-08	5.34546e-07
ENSDARG00000098751	LZTS3 (1 of many)	0.633204	0.400039	0.155862	0.192774	0.431943	0.596854	4.41559	2.14261	0.0895099	0.248791
ENSDARG00000015891	ptprea	2.25421	3.12411	3.64717	7.26116	4.81783	3.26699	4.41434	2.1422	1.34209e-08	3.69216e-07
ENSDARG00000033056	zgc:171927	0.101313	0.0761979	0.0467586	0.064258	0.0664528	0.125654	4.41141	2.14124	0.333184	0.607549
ENSDARG00000094215	si:dkey-240n22.2	0.227954	0.152396	0.202621	0.867483	0.332264	0.18848	4.41094	2.14109	0.0149649	0.0647338
ENSDARG00000076924	als2b	6.83861	6.24823	5.29931	14.683	8.77176	5.96854	4.40206	2.13818	1.17979e-10	5.15465e-09
ENSDARG00000060041	lig1	14.0065	18.3637	18.8593	17.5103	15.8822	30.3767	4.40055	2.13769	5.69433e-06	8.07437e-05
ENSDARG00000029907	trim54	0.151969	0.380989	0.32731	0.385548	0.531622	0.314134	4.39514	2.13591	0.0647179	0.196622
ENSDARG00000098311	si: zfos-932h1.3	6.05343	6.13393	6.2189	9.86361	6.87786	10.3978	4.39384	2.13548	1.61002e-07	3.44923e-06
ENSDARG00000105184	nbeab	1.11444	0.838177	0.732552	1.25303	0.631301	1.47643	4.39007	2.13424	0.0040962	0.0228024
ENSDARG00000008249	ptchd4	0.405251	0.34289	0.311724	0.610451	0.265811	0.502614	4.3891	2.13392	0.0392271	0.135746
ENSDARG00000044691	ppp1r3b	1.19042	2.05734	1.74566	2.89161	2.06004	1.69632	4.38463	2.13245	3.13869e-05	0.000354174
ENSDARG00000097523	si:ch73-364h19.1	0.506564	0.400039	0.374069	1.67071	0.398717	0.28272	4.38379	2.13218	0.00154668	0.0101841
ENSDARG00000074524	cntnap1	0.354595	0.152396	0.187034	0.128516	0.0996791	0.439787	4.38164	2.13147	0.209746	0.451275
ENSDARG00000097543	cbx6b	0.430579	0.228594	0.171448	0.289161	0.199358	0.439787	4.37991	2.1309	0.101918	0.272381
ENSDARG00000101661	ulk3	3.69791	6.24823	6.03186	10.8275	9.40307	6.53398	4.3714	2.1281	1.22748e-08	3.42355e-07
ENSDARG00000098105	tmem106c	4.43243	4.32423	4.37972	10.1528	6.74496	4.30363	4.36807	2.127	1.20494e-09	4.26343e-08
ENSDARG00000040727	tfb1m	1.41838	2.59073	2.63407	4.08038	3.15651	3.14134	4.36748	2.1268	3.30866e-06	5.02206e-05
ENSDARG00000056346	acap1	1.77297	1.7716	2.26	5.17277	2.45875	2.04187	4.36583	2.12625	2.31147e-07	4.73262e-06
ENSDARG00000012625	prkag2a	6.56	8.51511	8.04248	16.8677	12.2273	7.13084	4.36569	2.12621	3.85455e-10	1.52169e-08
ENSDARG00000104682	tpm2	159.846	194.895	223.475	503.622	300.034	193.538	4.3656	2.12618	0.000523088	0.004059
ENSDARG00000075571	bicd2	0.379923	0.36194	0.233793	0.257032	0.531622	0.471201	4.36373	2.12556	0.0829358	0.235337
ENSDARG00000042561	lpar2b	5.09096	5.44815	5.3149	11.8235	8.77176	4.74342	4.36305	2.12534	6.2048e-10	2.34513e-08
ENSDARG00000040081	zp3d.1	0.430579	0.34289	0.483172	1.2209	0.564848	0.219894	4.36105	2.12468	0.00489131	0.0263724
ENSDARG00000095224	camkmt	1.06378	1.86685	1.73007	3.984	1.69455	1.53926	4.35915	2.12405	4.04227e-06	6.02221e-05
ENSDARG00000078226	cdh12a	0.151969	0.266693	0.342897	0.514064	0.299037	0.345547	4.35774	2.12358	0.0581271	0.18193
ENSDARG00000078561	lrig2	12.2335	14.5728	14.2614	33.9925	17.6764	13.5078	4.35601	2.12301	1.24966e-10	5.42431e-09
ENSDARG00000059838	myom3	9.19413	9.92477	9.55434	24.2895	13.4235	10.6177	4.35356	2.1222	1.8684e-10	7.89117e-09
ENSDARG00000005004	slc5a12	2.20355	3.44795	2.97697	6.84348	3.25619	2.85862	4.35313	2.12205	2.11033e-08	5.58722e-07
ENSDARG00000078688	frs3	0.405251	0.190495	0.171448	0.514064	0.332264	0.18848	4.3529	2.12198	0.0376541	0.131466
ENSDARG00000055752	npas4a	10.8151	11.9631	11.1286	25.5747	13.7557	13.4135	4.34997	2.12101	7.47197e-10	2.78062e-08
ENSDARG00000102924	zgc:112334	18.8442	24.1547	26.2628	47.5509	41.0014	26.3558	4.34844	2.1205	5.08321e-08	1.24314e-06
ENSDARG00000062469	hipk3a	17.2738	21.964	19.4828	48.9646	29.6047	16.2407	4.34743	2.12016	2.31337e-10	9.64798e-09
ENSDARG00000086204	gsg1l2a	0.227954	0.228594	0.187034	0.160645	0.0996791	0.439787	4.34395	2.11901	0.21113	0.453294
ENSDARG00000031116	dnal4a	0.227954	0.285742	0.296138	0.096387	0.398717	0.345547	4.34324	2.11877	0.177249	0.403284
ENSDARG00000090185	si:dkeyp-73b11.8	26.6959	40.0801	50.889	77.688	66.2202	47.0572	4.34075	2.11794	1.13031e-06	1.95549e-05
ENSDARG00000057419	slc44a5b	3.16602	3.5432	2.86786	5.94387	3.85426	3.54971	4.33907	2.11739	9.99486e-08	2.26528e-06
ENSDARG00000011146	uqcrb	0.0759845	0.133346	0.311724	0.160645	0.465169	0.0628268	4.33414	2.11575	0.138916	0.340168
ENSDARG00000077052	tnrc18	22.3141	24.8405	19.1399	52.6273	24.2553	20.8585	4.33365	2.11558	2.91986e-10	1.1971e-08
ENSDARG00000019595	senp8	0.27861	0.0952473	0.155862	0.192774	0.0332264	0.376961	4.3277	2.1136	0.197738	0.434076
ENSDARG00000103108	ACVR2B (1 of many)	0.633204	0.266693	0.077931	0.257032	0.598075	0.28272	4.32247	2.11186	0.0589931	0.183804
ENSDARG00000061047	abcg4a	0.27861	0.0380989	0.12469	0.032129	0.0664528	0.28272	4.32143	2.11151	0.346224	0.62179
ENSDARG00000087373	dnah5	1.39305	1.82875	1.2469	3.46993	1.99358	1.35078	4.32088	2.11133	7.77488e-06	0.00010571
ENSDARG00000075886	vwa5b2	0.253282	0.323841	0.0623448	0.224903	0.166132	0.28272	4.32026	2.11112	0.144027	0.348059
ENSDARG00000103415	CABZ01117131.1	21.6809	24.8596	28.4137	47.5831	34.5554	34.2406	4.31922	2.11077	2.23143e-07	4.58486e-06
ENSDARG00000017982	cyp39a1	0.126641	0.304792	0.12469	0.578322	0.332264	0.0314134	4.31885	2.11065	0.0324883	0.117885
ENSDARG00000103102	FQ378018.1	0.481235	0.419088	0.514345	0.546193	0.465169	1.03664	4.3176	2.11023	0.0430023	0.145536
ENSDARG00000101419	drp2	0.354595	0.285742	0.218207	0.128516	0.166132	0.565441	4.31627	2.10978	0.196932	0.432995
ENSDARG00000031240	kidins220a	7.62378	8.64846	7.71517	16.4822	9.40307	9.76956	4.30533	2.10612	2.62059e-09	8.60847e-08
ENSDARG00000059804	fam134c	10.1313	14.0395	14.277	34.6993	20.102	11.9057	4.30379	2.10561	1.23175e-10	5.36407e-09
ENSDARG00000074468	prdm11	2.05158	2.68598	2.13531	6.26516	2.62488	2.19894	4.29941	2.10414	3.71597e-08	9.35425e-07
ENSDARG00000020250	rhoj	0.481235	0.400039	0.140276	0.835354	0.199358	0.376961	4.29683	2.10327	0.0189156	0.0775628
ENSDARG00000100257	zgc:174314	0.455907	0.666731	0.483172	1.15664	0.431943	0.691094	4.29629	2.10309	0.00947697	0.0450372
ENSDARG00000075567	fbxl20	0.303938	0.36194	0.171448	0.289161	0.498396	0.28272	4.2947	2.10256	0.0814018	0.232247
ENSDARG00000097704	ccdc36	2.05158	2.64788	3.46014	9.4138	3.82103	2.85862	4.28894	2.10062	8.74969e-10	3.22863e-08
ENSDARG00000095783	si:dkey-249d8.1	0.354595	0.514336	0.732552	1.25303	0.36549	1.06805	4.28835	2.10042	0.00959108	0.0454153
ENSDARG00000088141	CU570684.4	0.0253282	0.0190495	0.0935172	0.064258	0.0996791	0.0628268	4.28688	2.09993	0.343634	0.618913
ENSDARG00000097565	si:dkey-242e21.5	0.886486	1.50491	1.38717	3.66271	1.16292	1.35078	4.28606	2.09965	1.37507e-05	0.000172282
ENSDARG00000037894	ezh1	4.83768	5.2386	5.26814	14.4902	6.71173	4.30363	4.28508	2.09932	3.88511e-11	1.82641e-09
ENSDARG00000042518	hipk2	0.987799	0.685781	0.950759	1.51006	1.22938	0.973815	4.27896	2.09726	0.00159824	0.0104435
ENSDARG00000100357	si:ch73-44m9.3	2.12757	1.924	1.37159	1.992	1.09647	2.8272	4.27121	2.09464	0.000430267	0.003438
ENSDARG00000035957	gmnn	3.24201	4.34328	5.03434	10.7632	6.0472	4.4607	4.27076	2.09449	1.98858e-09	6.68082e-08
ENSDARG00000030440	rsrp1	26.2147	31.7555	41.8178	87.3909	37.6123	49.2876	4.26998	2.09423	2.17457e-07	4.47841e-06
ENSDARG00000104101	RIMBP2 (1 of many)	9.90332	10.2867	10.3181	19.9521	9.86824	12.157	4.26936	2.09402	2.68993e-09	8.77127e-08
ENSDARG00000100461	CABZ01078737.1	1.41838	1.6192	1.21572	2.57032	2.45875	1.57067	4.26655	2.09307	4.96266e-05	0.000529669
ENSDARG00000091342	adcy5	1.08911	0.438138	0.389655	0.385548	0.398717	1.00523	4.26152	2.09137	0.0500979	0.162979
ENSDARG00000069438	neurl1aa	0.861158	0.457187	0.202621	0.514064	0.498396	0.722508	4.26024	2.09094	0.0350647	0.125084
ENSDARG00000038538	cfap100	0.329266	0.285742	0.405241	0.224903	0.465169	0.471201	4.26021	2.09093	0.111879	0.291051
ENSDARG00000088420	HIST1H4A (1 of many)	0.177297	0.133346	0.0467586	0.128516	0.199358	0.18848	4.25923	2.09059	0.205711	0.445853
ENSDARG00000077387	tcte1	0.151969	0.419088	0.358483	0.610451	0.498396	0.28272	4.25743	2.08998	0.038184	0.132862
ENSDARG00000076541	clec3ba	0.253282	0.838177	0.685793	1.67071	0.764207	0.942401	4.25708	2.08986	0.00255947	0.0154967
ENSDARG00000104588	si:ch73-368j24.8	0.0253282	0.0952473	0.077931	0.064258	0.0332264	0.157067	4.25477	2.08908	0.413706	0.69468
ENSDARG00000076962	gdpd5b	7.82641	8.21032	7.37228	16.5464	11.596	7.88476	4.24929	2.08722	1.15532e-09	4.10974e-08
ENSDARG00000077928	ccdc173	1.41838	2.03829	1.87034	4.08038	2.19294	2.26176	4.24651	2.08628	4.34728e-06	6.41555e-05
ENSDARG00000017595	ccdc6b	5.95212	6.49587	6.53062	14.0082	9.5692	5.56017	4.24485	2.08571	6.10357e-10	2.31344e-08
ENSDARG00000076309	mxra5b	0.202625	0.0761979	0.0311724	0.032129	0.0996791	0.157067	4.24117	2.08446	0.347371	0.623127
ENSDARG00000052766	EVI5L	0.329266	0.36194	0.342897	0.546193	0.0664528	0.722508	4.24055	2.08425	0.0731312	0.215371
ENSDARG00000079397	cerkl	1.19042	1.44776	1.23131	2.95587	1.29583	1.44502	4.24047	2.08422	5.81196e-05	0.000607607
ENSDARG00000100511	si:dkey-26o16.2	0.329266	0.628633	0.607862	2.31329	0.332264	0.534027	4.24013	2.08411	0.00060207	0.00454981
ENSDARG00000078088	si:ch211-186j3.6	6.05343	5.2386	6.14097	9.83148	6.5456	7.47638	4.23614	2.08275	4.92643e-08	1.20925e-06
ENSDARG00000079024	rps6kl1	0.202625	0.0571484	0.171448	0.353419	0.265811	0.0628268	4.23166	2.08122	0.0733767	0.215855
ENSDARG00000043661	cadpsa	1.08911	0.857226	0.233793	0.224903	0.564848	1.22512	4.23035	2.08078	0.0617652	0.190082
ENSDARG00000037433	fmr1	14.0825	18.2113	16.0538	24.4823	22.0623	21.7066	4.22897	2.08031	2.51113e-07	5.10436e-06
ENSDARG00000087759	cnih4	0.303938	0.571484	0.545517	1.41368	0.332264	0.753921	4.22883	2.08026	0.00664273	0.0338925
ENSDARG00000104548	dre-mir-133a-1	0.0253282	0.133346	0.171448	0.192774	0.132906	0.125654	4.22734	2.07975	0.199875	0.437178
ENSDARG00000099870	zgc:101560	0.937143	0.952473	0.545517	1.38155	0.564848	1.1623	4.22633	2.07941	0.00434177	0.0238986
ENSDARG00000075139	hdac5	1.08911	0.742929	0.592276	0.835354	0.498396	1.22512	4.22481	2.07889	0.0161571	0.0685332
ENSDARG00000097719	si:ch211-153o21.2	0.202625	0.247643	0.233793	0.64258	0.531622	0.0942401	4.2204	2.07738	0.0275411	0.103975
ENSDARG00000061419	zmat4b	0.151969	0.36194	0.202621	0.257032	0.232585	0.439787	4.2147	2.07543	0.147587	0.354166
ENSDARG00000038985	cdyl	0.810502	0.380989	0.12469	0.064258	0.132906	0.879575	4.21225	2.07459	0.18463	0.415235
ENSDARG00000011701	ctsll	0.151969	0.266693	0.264966	0.257032	0.0996791	0.408374	4.20748	2.07295	0.175502	0.400871
ENSDARG00000074476	odam	0.27861	0.171445	0.358483	0.674709	0.332264	0.502614	4.20666	2.07268	0.0394677	0.136323
ENSDARG00000034957	hddc2	3.79923	5.67674	5.73572	11.7271	7.21012	5.8743	4.20509	2.07214	6.02502e-09	1.81166e-07
ENSDARG00000037030	casz1	16.0327	17.5255	16.7708	33.0929	22.6604	17.0575	4.20365	2.07164	5.35824e-09	1.64823e-07
ENSDARG00000031248	enkur	1.44371	2.17164	1.65214	5.17277	2.75779	1.4136	4.20304	2.07143	2.52164e-07	5.12182e-06
ENSDARG00000077999	si:ch1073-59l16.1	0.227954	0.36194	0.218207	0.192774	0.132906	0.596854	4.20181	2.07101	0.194399	0.429616
ENSDARG00000092503	arid1b	14.5637	15.7539	14.7601	21.5264	17.0784	21.047	4.20057	2.07058	3.1559e-07	6.25258e-06
ENSDARG00000078703	ASPH	7.3705	8.22937	9.88165	13.4299	9.73533	13.5078	4.19994	2.07037	3.1717e-07	6.27558e-06
ENSDARG00000025576	mkln1	6.66131	7.1245	7.18524	12.5624	9.5692	7.2879	4.19986	2.07034	9.36084e-09	2.69852e-07
ENSDARG00000102911	iffo2b	0.354595	0.0571484	0.0155862	0.032129	0.0996791	0.251307	4.18947	2.06677	0.306749	0.578207
ENSDARG00000100708	jakmip3	5.64818	6.53397	9.24262	11.0524	8.87144	12.2826	4.18911	2.06664	8.14569e-07	1.45268e-05
ENSDARG00000087749	ccser2a	7.1932	8.83895	8.44772	20.5626	12.7922	6.37692	4.18826	2.06635	9.43521e-11	4.16338e-09
ENSDARG00000075532	slc4a11	0.607876	0.438138	0.218207	0.096387	0.0332264	0.910988	4.18798	2.06625	0.220952	0.467262
ENSDARG00000090834	epor	0.455907	1.04772	0.826069	1.7671	0.797433	0.659681	4.18525	2.06531	0.00184256	0.0117627
ENSDARG00000103429	si:ch211-194e2.5	0.0759845	0.133346	0.0311724	0.192774	0.199358	0.0628268	4.18512	2.06527	0.158673	0.372999
ENSDARG00000021135	dhrs4	10.6125	14.3062	14.5419	22.0405	19.4707	17.937	4.18489	2.06519	1.62388e-07	3.47333e-06
ENSDARG00000101019	ext1b	0.430579	0.133346	0.187034	0.771096	0.166132	0.471201	4.18372	2.06479	0.0296523	0.109948
ENSDARG00000037675	npm1b	5.80015	7.2388	7.20083	12.209	10.1673	7.85335	4.18217	2.06425	2.71709e-08	7.04283e-07
ENSDARG00000077559	CABZ01052290.1	2.00093	3.23841	1.65214	4.53019	2.65811	2.01046	4.18142	2.06399	1.14036e-06	1.97031e-05
ENSDARG00000070940	htr2b	0.329266	0.476237	0.342897	0.899612	0.498396	0.376961	4.18001	2.06351	0.0173885	0.0726128
ENSDARG00000032627	SCYL2	4.63506	4.22898	4.69145	8.77122	6.84463	4.30363	4.17894	2.06314	1.37879e-08	3.78259e-07
ENSDARG00000013020	dtnbb	0.481235	0.266693	0.12469	0.289161	0.631301	0.251307	4.17705	2.06248	0.065863	0.199078
ENSDARG00000040137	jdp2a	0.227954	0.228594	0.0935172	0.610451	0.0996791	0.157067	4.17693	2.06244	0.0385127	0.133709
ENSDARG00000015252	st3gal3b	0.911814	1.21917	1.20014	1.79922	1.32906	1.47643	4.17498	2.06177	0.00104419	0.00728166
ENSDARG00000029296	si:ch211-134n22.1	6.66131	7.84838	7.94897	18.7955	11.6292	5.96854	4.17265	2.06097	1.32384e-10	5.71832e-09
ENSDARG00000003706	ryr2b	0.506564	0.666731	0.389655	0.96387	0.797433	0.722508	4.17084	2.06034	0.0122869	0.0555198
ENSDARG00000039657	fank1	1.7983	1.98114	1.71448	4.4338	2.32585	2.07328	4.16913	2.05975	1.91348e-06	3.08839e-05
ENSDARG00000079326	cabin1	0.531892	0.533385	0.405241	0.257032	0.498396	0.910988	4.16342	2.05777	0.0939	0.257523
ENSDARG00000045525	tmcc3	6.18008	6.03868	4.44207	10.9239	8.50595	4.33505	4.16319	2.05769	1.77281e-09	6.06582e-08
ENSDARG00000052435	spred2a	10.9671	13.8109	14.3237	22.651	20.8329	14.1046	4.15707	2.05557	3.35155e-08	8.50935e-07
ENSDARG00000016490	rab11fip3	0.911814	0.781028	0.233793	0.64258	0.664528	0.722508	4.15476	2.05477	0.0236812	0.0926088
ENSDARG00000101422	hdac12	1.21575	1.67635	1.20014	3.34142	1.66132	1.13088	4.1543	2.0546	2.01792e-05	0.000240452
ENSDARG00000102379	si:zfos-80g12.1	6.71197	7.61979	8.22952	15.9681	9.80178	6.91094	4.15353	2.05434	1.13387e-09	4.03884e-08
ENSDARG00000093418	si:dkey-216e24.9	0.151969	0.114297	0.0155862	0.192774	0.0332264	0.125654	4.15305	2.05417	0.184009	0.414264
ENSDARG00000060372	plxna2	1.77297	0.72388	0.389655	0.32129	0.83066	1.66491	4.15258	2.05401	0.0272194	0.103097
ENSDARG00000059556	recql5	4.4071	5.44815	6.46828	10.8596	5.81462	7.66486	4.15041	2.05326	5.90913e-08	1.42417e-06
ENSDARG00000054588	cox6a2	1.67166	2.51453	3.19517	6.77922	3.32264	2.89003	4.14506	2.05139	8.20272e-08	1.90712e-06
ENSDARG00000044566	fabp6	26.8479	48.8047	44.5921	87.3267	81.2717	42.628	4.14272	2.05058	1.79212e-06	2.93058e-05
ENSDARG00000071426	lrrc59	5.54687	8.43892	8.91531	5.81535	8.20692	13.4763	4.14236	2.05045	3.88481e-05	0.000427137
ENSDARG00000060068	fam98b	1.57035	1.71445	1.48069	2.15264	1.06324	2.60731	4.13858	2.04914	0.000571238	0.00436767
ENSDARG00000076657	plagl2	4.63506	6.07678	5.64221	12.5946	8.67209	4.39787	4.13852	2.04911	1.06589e-09	3.84453e-08
ENSDARG00000012534	slc6a6a	0.126641	0.209544	0.0935172	0.128516	0.0664528	0.219894	4.13813	2.04898	0.28057	0.546196
ENSDARG00000044011	xkrx	6.93992	7.25785	5.92276	17.4461	8.20692	4.61777	4.13623	2.04832	1.87634e-11	9.40221e-10
ENSDARG00000069464	cox7a1	4.5844	6.62922	7.90221	15.0364	9.93469	7.979	4.13576	2.04815	8.80016e-09	2.55074e-07
ENSDARG00000035388	tmem174	0.405251	0.647682	0.32731	0.706838	0.797433	0.471201	4.1345	2.04771	0.0237532	0.0928219
ENSDARG00000090145	tmem240b	5.29359	6.51492	6.6709	13.1408	9.5692	6.3455	4.13202	2.04685	5.69835e-09	1.73679e-07
ENSDARG00000078552	grhl3	1.77297	2.41928	2.52497	5.17277	2.09326	2.98427	4.13091	2.04646	1.38045e-06	2.32476e-05
ENSDARG00000098934	rrp7a	8.181	10.0962	11.5182	18.8597	13.5564	14.5758	4.12598	2.04474	9.82071e-08	2.23151e-06
ENSDARG00000092094	si:dkey-112g5.11	0.0253282	0.0190495	0.0155862	0.032129	0.0664528	0.0628268	4.12519	2.04446	0.454526	0.734485
ENSDARG00000074365	zgc:171901	1.1651	0.819127	1.10662	1.54219	1.79422	0.942401	4.12456	2.04424	0.00108966	0.00753866
ENSDARG00000070485	apitd1	1.74764	2.11449	2.6029	5.33342	2.59166	2.67014	4.12413	2.04409	7.46215e-07	1.33976e-05
ENSDARG00000021405	chd3	12.3855	11.7154	9.28938	11.7271	9.23693	17.78	4.12413	2.04409	3.27925e-06	4.98596e-05
ENSDARG00000032098	c8g	1.57035	3.20031	4.70703	6.16877	4.61847	5.99996	4.1184	2.04209	2.88957e-06	4.46751e-05
ENSDARG00000069318	efr3bb	0.379923	0.228594	0.358483	0.096387	0.0996791	0.691094	4.11299	2.04019	0.258697	0.519268
ENSDARG00000067815	LINGO3 (1 of many)	0.151969	0.190495	0.155862	0.32129	0.166132	0.157067	4.1082	2.03851	0.114161	0.29502
ENSDARG00000096307	CACNA1I (1 of many)	0.329266	0.152396	0.296138	0.931741	0.0664528	0.408374	4.10815	2.03849	0.0224871	0.0889718
ENSDARG00000070228	cdk6	1.57035	1.50491	0.607862	0.867483	1.16292	1.75915	4.10778	2.03836	0.00718608	0.0361109
ENSDARG00000095157	TMEM14A	20.6171	30.7839	47.9432	67.2782	50.1718	42.9735	4.10734	2.0382	1.8367e-06	2.99154e-05
ENSDARG00000045416	mppe1	2.53282	3.84799	3.25752	6.2009	4.68492	2.92144	4.10662	2.03795	1.49698e-07	3.23047e-06
ENSDARG00000063544	pip4k2ab	0.405251	0.228594	0.264966	0.546193	0.132906	0.471201	4.10525	2.03747	0.0637916	0.194652
ENSDARG00000022372	kng1	9.1688	14.23	16.2097	30.4904	22.7268	15.9266	4.10087	2.03593	2.1089e-08	5.58722e-07
ENSDARG00000086283	cnsta	0.683861	0.400039	0.171448	0.257032	0.299037	0.722508	4.10021	2.0357	0.108268	0.284243
ENSDARG00000051915	pde5ab	0.177297	0.266693	0.32731	0.192774	0.199358	0.408374	4.1	2.03563	0.199059	0.435966
ENSDARG00000008790	actr3b	0.354595	0.304792	0.32731	0.578322	0.332264	0.534027	4.09993	2.0356	0.0535263	0.171017
ENSDARG00000012833	foxn3	0.531892	0.476237	0.218207	0.289161	0.398717	0.565441	4.09663	2.03444	0.0973109	0.264182
ENSDARG00000098424	CABZ01079241.1	1.84896	1.44776	1.20014	2.63458	1.52841	1.79056	4.09395	2.03349	0.000111439	0.00106528
ENSDARG00000099817	tusc2a	2.68479	3.5813	3.89655	8.93187	4.55201	2.48166	4.09105	2.03247	2.63517e-09	8.61384e-08
ENSDARG00000063268	SLC35G1	0.329266	0.190495	0.077931	0.481935	0.199358	0.0942401	4.08841	2.03154	0.0465094	0.154497
ENSDARG00000042759	cnstb	1.69699	1.924	2.21324	4.56232	2.59166	1.91622	4.08657	2.03089	1.8566e-06	3.01393e-05
ENSDARG00000079771	PEA15	0.481235	0.609583	0.233793	0.417677	0.431943	0.534027	4.08324	2.02972	0.0692213	0.206948
ENSDARG00000074191	zgc:172253	2.12757	3.20031	2.69641	4.94787	4.25298	3.42406	4.07574	2.02706	1.77893e-06	2.91106e-05
ENSDARG00000075779	BX323087.1	0.202625	0.133346	0.109103	0.289161	0.0332264	0.251307	4.0748	2.02673	0.153534	0.364525
ENSDARG00000092489	si:ch73-103b9.2	0.227954	0.323841	0.436414	0.738967	0.265811	0.439787	4.07007	2.02505	0.0396232	0.136779
ENSDARG00000053205	ppfia4	0.987799	0.476237	0.452	0.449806	0.132906	1.13088	4.06858	2.02452	0.0731033	0.215312
ENSDARG00000021885	CACUL1	0.126641	0.152396	0.171448	0.353419	0.132906	0.157067	4.06657	2.02381	0.109523	0.286645
ENSDARG00000036569	bach2a	0.253282	0.304792	0.311724	0.064258	0.199358	0.596854	4.06056	2.02168	0.277392	0.541947
ENSDARG00000027423	igf1ra	1.29174	0.647682	0.452	0.803225	0.564848	1.03664	4.06011	2.02152	0.0171576	0.0718152
ENSDARG00000061682	bicc1a	1.9756	1.79065	2.77434	5.23703	2.69134	2.07328	4.05995	2.02146	6.21221e-07	1.13918e-05
ENSDARG00000027903	adamtsl3	0.303938	0.266693	0.155862	0.128516	0.132906	0.502614	4.05599	2.02005	0.242303	0.497021
ENSDARG00000077668	FO681287.1	1.11444	0.628633	0.592276	1.12452	0.265811	1.31936	4.05041	2.01807	0.0126025	0.0565571
ENSDARG00000076002	osbpl5	1.46903	0.971523	0.623448	1.2209	1.2626	0.848161	4.04965	2.0178	0.00310031	0.0182124
ENSDARG00000060751	taok3a	3.69791	4.47663	3.47572	5.26916	3.6549	4.39787	4.04929	2.01767	1.81714e-06	2.96628e-05
ENSDARG00000020595	gnl3l	7.82641	10.801	12.6716	23.1971	12.6925	12.1256	4.04757	2.01706	7.33539e-09	2.1543e-07
ENSDARG00000018393	kank2	0.962471	0.609583	0.498759	0.546193	0.963565	0.942401	4.04567	2.01638	0.0268085	0.101859
ENSDARG00000039346	ndufa5	21.5796	29.4124	38.6538	67.7922	48.7099	31.005	4.04501	2.01614	2.17278e-07	4.47818e-06
ENSDARG00000099954	plekhm1	3.26734	3.56225	3.63159	6.61858	4.12007	3.80102	4.04385	2.01573	2.18181e-07	4.48983e-06
ENSDARG00000006896	lhx6	2.30486	2.99077	2.69641	6.71496	3.95394	1.72774	4.04252	2.01525	2.80918e-08	7.24992e-07
ENSDARG00000068280	GRB14	0.151969	0.228594	0.358483	0.064258	0.299037	0.314134	4.04142	2.01486	0.274352	0.538027
ENSDARG00000060498	tnfrsf9a	0.506564	0.419088	0.249379	0.96387	0.398717	0.376961	4.04079	2.01464	0.0153362	0.0658808
ENSDARG00000075754	mri1	0.531892	0.438138	0.342897	0.931741	0.398717	0.376961	4.03917	2.01406	0.0167334	0.0703831
ENSDARG00000079236	si:dkey-253d23.11	1.06378	1.60016	2.18207	3.53419	2.35907	1.60208	4.0384	2.01379	1.98855e-05	0.000237533
ENSDARG00000078060	syt7b	3.06471	3.06696	3.60041	5.976	4.21975	4.49211	4.0377	2.01353	1.01073e-06	1.76119e-05
ENSDARG00000023712	mao	19.0468	30.4601	26.7927	47.9686	36.4826	23.0888	4.03701	2.01329	6.90132e-08	1.63518e-06
ENSDARG00000076183	frrs1a	0.126641	0.133346	0.0311724	0.096387	0.0996791	0.125654	4.03395	2.01219	0.292507	0.561027
ENSDARG00000060016	nsd1a	8.02903	9.0485	9.35172	20.0164	12.028	7.31932	4.03338	2.01199	6.0859e-10	2.31004e-08
ENSDARG00000102261	RSPH1	1.64633	1.8097	2.41586	5.04425	2.12649	2.19894	4.03297	2.01184	1.44098e-06	2.41142e-05
ENSDARG00000103612	akt2l	19.1228	25.6215	28.5072	47.326	33.6916	32.6699	4.03295	2.01183	7.51794e-07	1.34796e-05
ENSDARG00000023040	zbtb1	1.89961	2.00019	2.33793	4.88361	1.92713	1.82198	4.03107	2.01116	1.35388e-06	2.28869e-05
ENSDARG00000007624	gins1	3.09004	2.97172	3.92772	7.1969	4.58524	3.80102	4.02969	2.01067	1.27909e-07	2.80617e-06
ENSDARG00000018958	nrarpb	0.405251	0.228594	0.155862	0.257032	0.265811	0.345547	4.02892	2.01039	0.127649	0.320272
ENSDARG00000101868	dennd1b	0.202625	0.152396	0.077931	0.160645	0.166132	0.125654	4.02864	2.01029	0.19307	0.427672
ENSDARG00000037495	rtn4rl2b	1.49436	1.6573	1.29366	4.53019	1.8939	1.09947	4.02763	2.00993	1.67266e-06	2.75239e-05
ENSDARG00000015709	hsd17b12a	8.91552	10.4391	10.3648	16.7071	13.0247	10.4607	4.02506	2.00901	3.60405e-08	9.08972e-07
ENSDARG00000036793	ttll5	0.126641	0.285742	0.0467586	0.032129	0.265811	0.157067	4.02128	2.00765	0.309948	0.580953
ENSDARG00000078902	rims1b	1.06378	0.857226	0.529931	0.674709	0.697754	1.09947	4.02084	2.0075	0.0252899	0.097325
ENSDARG00000005126	large	9.1688	9.81048	9.22703	15.8717	12.8918	10.4607	4.01893	2.00681	4.93329e-08	1.20982e-06
ENSDARG00000045465	lancl2	17.3498	23.7737	22.7247	33.2857	35.4525	23.0574	4.01579	2.00568	5.91174e-07	1.09236e-05
ENSDARG00000088690	ddias	1.1651	1.29536	1.02869	1.70284	1.16292	1.31936	4.01481	2.00533	0.00169081	0.0109543
ENSDARG00000076888	GANAB (1 of many)	4.50842	4.36233	4.6291	5.2049	4.02039	6.47116	4.01405	2.00506	8.29594e-06	0.000111823
ENSDARG00000007691	cul1b	12.2588	12.9536	12.2196	15.7432	9.80178	19.4135	4.01014	2.00365	2.41831e-06	3.81372e-05
ENSDARG00000060977	zgc:153018	10.6378	13.7918	8.79062	27.9522	12.7589	7.47638	4.00239	2.00086	2.4076e-11	1.17329e-09
ENSDARG00000031489	OGN (1 of many)	4.7617	6.05773	6.28124	12.4339	9.03758	4.96331	4.00141	2.00051	5.72238e-09	1.74013e-07
ENSDARG00000054087	irs1	6.02811	6.34347	6.90469	13.0444	9.50275	6.31409	4.00063	2.00023	1.12581e-08	3.18676e-07
ENSDARG00000028889	ndufb10	39.9425	54.0624	61.924	107.6	79.8762	55.2247	3.99876	1.99955	4.89069e-06	7.08818e-05
ENSDARG00000004060	bhlhe40	62.5353	71.6641	68.6417	154.83	89.1464	60.1566	3.99787	1.99923	1.97906e-06	3.1684e-05
ENSDARG00000045932	cpeb1a	0.303938	0.400039	0.389655	0.899612	0.697754	0.125654	3.99758	1.99913	0.0149537	0.0647229
ENSDARG00000104500	fyco1a	0.658533	0.36194	0.296138	0.257032	0.166132	0.910988	3.99651	1.99874	0.140648	0.342927
ENSDARG00000097072	si:ch211-229g11.6	1.74764	3.27651	3.22634	4.08038	4.12007	3.36123	3.99615	1.99861	1.0377e-05	0.000135018
ENSDARG00000055753	suv39h1b	6.12942	6.78161	7.684	17.928	8.4395	5.99996	3.99578	1.99848	3.01057e-10	1.23239e-08
ENSDARG00000098059	fkbp3	22.7954	28.2694	35.1469	52.9165	41.8652	35.0573	3.99482	1.99813	1.37619e-06	2.32049e-05
ENSDARG00000027957	fgf12a	7.82641	7.90553	7.85545	13.2372	9.10403	9.42401	3.9944	1.99798	8.11113e-08	1.89014e-06
ENSDARG00000102353	ddx47	12.7907	16.3254	17.6903	21.4943	15.9487	26.5757	3.99243	1.99727	6.19271e-06	8.64964e-05
ENSDARG00000003811	plxnb2a	13.3986	13.487	11.3	24.161	16.5467	11.2774	3.99012	1.99643	4.15478e-09	1.30418e-07
ENSDARG00000036065	mgat1b	3.29266	4.83857	4.66028	9.76722	5.48235	3.80102	3.98718	1.99537	1.08191e-08	3.07559e-07
ENSDARG00000100041	si:ch1073-235m4.3	2.6088	3.5051	4.27062	7.48606	3.32264	4.80625	3.98662	1.99516	3.57199e-07	6.98337e-06
ENSDARG00000019357	fabp1a	16.59	20.2686	23.8937	32.2897	38.2103	25.7276	3.9845	1.9944	2.05914e-06	3.28475e-05
ENSDARG00000059404	rab43	4.17915	4.05754	3.5069	9.44593	5.34945	2.38742	3.98439	1.99436	1.43447e-09	5.01556e-08
ENSDARG00000016460	fut9a	7.62378	9.21994	9.944	22.7795	10.9315	8.73292	3.98364	1.99409	6.79837e-10	2.54418e-08
ENSDARG00000069009	si:ch211-147a11.3	2.73544	4.00039	3.616	9.6387	3.58845	2.5759	3.98019	1.99284	1.73786e-09	5.95887e-08
ENSDARG00000037496	gria4a	12.5881	14.6871	17.628	36.4343	20.8662	16.0522	3.98016	1.99283	7.01099e-09	2.07276e-07
ENSDARG00000105665	tmem100b	0.253282	0.476237	0.498759	0.610451	0.564848	0.28272	3.97585	1.99126	0.0431892	0.14602
ENSDARG00000078676	myrf	0.455907	0.609583	0.249379	0.674709	0.265811	0.596854	3.97485	1.9909	0.0465858	0.154577
ENSDARG00000067607	srebf1	1.59568	0.952473	0.77931	1.47793	1.06324	1.50784	3.97468	1.99084	0.00258407	0.0156017
ENSDARG00000105389	mmel1	0.202625	0.247643	0.218207	0.192774	0.232585	0.345547	3.97467	1.99083	0.194671	0.43011
ENSDARG00000090637	myh6	0.253282	0.209544	0.0623448	0.32129	0.299037	0.125654	3.97456	1.9908	0.0948253	0.259332
ENSDARG00000101848	dydc2	0.633204	1.12392	0.872828	2.4418	1.2626	0.534027	3.97353	1.99042	0.000312668	0.00261126
ENSDARG00000077134	gpr158a	0.785174	0.438138	0.358483	0.160645	0.697754	0.628268	3.9733	1.99034	0.0991862	0.267934
ENSDARG00000074275	limch1a	1.24108	0.895325	0.623448	1.31729	0.863886	1.13088	3.9726	1.99008	0.00484849	0.0262
ENSDARG00000001452	adam8a	1.11444	1.52396	1.29366	2.63458	1.761	0.910988	3.97212	1.98991	0.000139452	0.00129739
ENSDARG00000077040	RIN2 (1 of many)	2.00093	2.30499	2.05738	5.87961	1.66132	2.26176	3.96872	1.98868	3.92679e-07	7.59331e-06
ENSDARG00000104620	CABZ01118004.1	0.582548	1.54301	1.55862	2.18477	2.02681	1.50784	3.96825	1.9885	0.000503928	0.00393557
ENSDARG00000022660	armc2	47.1104	60.7869	61.2382	139.986	88.7477	44.2615	3.96491	1.98729	7.15142e-07	1.29139e-05
ENSDARG00000005738	rpf1	7.04123	8.83895	9.53876	10.0243	7.74175	12.7538	3.96481	1.98725	4.67731e-06	6.81566e-05
ENSDARG00000051955	brms1	4.60973	6.78161	7.04497	13.5584	9.30339	5.37169	3.96062	1.98573	5.78321e-09	1.75261e-07
ENSDARG00000100952	wu:fj16a03	11.9549	16.935	19.7166	36.4343	29.4386	16.3978	3.96054	1.9857	3.75429e-08	9.43288e-07
ENSDARG00000058476	stc1l	3.84988	5.01001	7.02938	11.5986	7.54239	6.47116	3.96051	1.98569	5.38957e-08	1.30964e-06
ENSDARG00000075612	ercc6	4.35645	4.24803	3.69393	8.38567	4.61847	3.39265	3.95849	1.98495	1.75994e-08	4.76385e-07
ENSDARG00000058413	rnaset2l	0.354595	0.438138	0.592276	0.257032	0.166132	1.22512	3.95764	1.98464	0.163684	0.381243
ENSDARG00000021827	katna1	2.12757	2.19069	2.94579	4.24103	3.38909	2.48166	3.953	1.98295	5.55442e-06	7.90331e-05
ENSDARG00000086259	si:dkey-234l24.9p	0.27861	0.495286	0.607862	1.09239	0.0996791	0.816748	3.9473	1.98087	0.0251423	0.0969266
ENSDARG00000079564	vmhc	20.7944	27.9837	24.9847	52.2739	33.459	20.5758	3.94597	1.98038	1.85929e-08	4.99214e-07
ENSDARG00000090778	ttll1	6.68664	7.21975	8.54124	12.7873	9.13726	9.17271	3.94561	1.98025	1.53418e-07	3.30537e-06
ENSDARG00000097176	si:dkey-16m19.1	1.29174	1.6573	1.71448	5.23703	2.32585	0.408374	3.94198	1.97892	2.87497e-07	5.75166e-06
ENSDARG00000021343	wsb1	45.8187	57.4913	62.4539	110.524	78.2149	59.8425	3.94198	1.97892	7.72328e-06	0.000105223
ENSDARG00000059987	dnah12	1.1651	1.33346	1.34041	2.05626	1.62809	1.28795	3.9404	1.97834	0.000655006	0.00488601
ENSDARG00000052164	znf507	1.24108	1.50491	2.35352	3.30929	1.56164	2.45024	3.93805	1.97748	8.99467e-05	0.00088379
ENSDARG00000007289	METRNL (1 of many)	5.09096	8.03888	6.90469	11.3737	8.70531	7.41356	3.93788	1.97742	1.35241e-07	2.95443e-06
ENSDARG00000027497	mast1a	0.379923	0.190495	0.187034	0.064258	0.0996791	0.502614	3.93776	1.97738	0.314229	0.586041
ENSDARG00000104316	CABZ01078055.1	16.1341	19.5448	18.9217	35.8238	21.2981	20.4187	3.93466	1.97624	5.93585e-08	1.42804e-06
ENSDARG00000090930	si:ch211-120g10.1	0.253282	0.152396	0.0935172	0.514064	0.132906	0.0942401	3.93237	1.9754	0.0509756	0.165108
ENSDARG00000097952	si:ch211-284e13.14	0.55722	0.609583	0.57669	0.995999	0.564848	0.910988	3.93173	1.97516	0.0192795	0.0787519
ENSDARG00000011027	fgfr1a	10.9164	11.1439	13.6379	20.916	15.5167	14.67	3.92802	1.9738	1.53806e-07	3.31107e-06
ENSDARG00000039966	prom1a	8.66224	10.3629	11.035	21.2694	13.4567	9.51825	3.92394	1.9723	5.86901e-09	1.77457e-07
ENSDARG00000044179	rbms2a	11.9042	10.1343	9.11793	23.7433	14.1544	7.57062	3.92327	1.97206	3.03074e-10	1.23684e-08
ENSDARG00000100406	ITIH4 (1 of many)	30.5205	51.1288	39.5266	74.3787	52.2319	49.8216	3.92302	1.97196	5.86345e-06	8.27225e-05
ENSDARG00000018460	mbnl2	18.8188	20.0972	19.3113	41.7356	24.222	18.5967	3.92245	1.97175	1.26598e-08	3.50888e-07
ENSDARG00000043185	mllt1a	6.93992	7.84838	7.62165	15.7432	10.2005	5.8743	3.91895	1.97047	2.33905e-09	7.73135e-08
ENSDARG00000099959	smyhc1	120.739	139.423	131.376	299.153	146.329	114.753	3.91335	1.9684	5.37368e-05	0.000567167
ENSDARG00000099327	zgc:174944	1.21575	2.53358	1.79241	3.50206	2.72456	1.75915	3.91261	1.96813	2.51088e-05	0.000290602
ENSDARG00000078333	tmem234	1.19042	1.35251	1.2469	3.11651	1.99358	1.25654	3.91258	1.96812	5.61785e-05	0.000590596
ENSDARG00000013478	rrp15	7.52247	11.6773	14.2926	18.1529	12.0944	16.0837	3.91111	1.96758	9.02952e-07	1.58888e-05
ENSDARG00000079378	phldb1b	1.31707	0.914375	0.732552	1.09239	0.697754	1.31936	3.91057	1.96738	0.010418	0.0485766
ENSDARG00000028118	dscamb	14.4877	14.649	10.0531	11.5664	10.7986	18.691	3.90984	1.96711	1.22552e-05	0.00015565
ENSDARG00000103851	tnrc6c2	12.0309	12.1155	6.59297	14.7793	13.2906	6.87953	3.90611	1.96573	7.60082e-09	2.2298e-07
ENSDARG00000001969	txlng	3.84988	5.41005	5.54869	8.77122	6.81141	5.623	3.90389	1.96491	2.96535e-07	5.9121e-06
ENSDARG00000069044	agpat4	3.7739	4.38138	4.05241	9.92786	4.41911	3.70678	3.90294	1.96456	8.26075e-09	2.40747e-07
ENSDARG00000097768	ltbp1	0.253282	0.34289	0.529931	0.899612	0.498396	0.18848	3.90166	1.96409	0.0205638	0.0829033
ENSDARG00000013800	snrpd3	5.36957	7.42929	8.30745	16.0645	10.566	6.87953	3.90146	1.96401	8.5306e-09	2.47877e-07
ENSDARG00000058839	susd1	0.506564	0.70483	0.483172	1.31729	0.697754	0.565441	3.90081	1.96377	0.00757446	0.0377347
ENSDARG00000077256	nat8l	39.2334	42.3279	35.2248	82.7965	50.8364	30.1883	3.89812	1.96278	8.68628e-08	2.00108e-06
ENSDARG00000070314	cald1l2	1.29174	1.10487	0.514345	0.610451	0.299037	1.50784	3.89754	1.96256	0.0444744	0.149378
ENSDARG00000100209	prpf39	41.7662	52.5384	51.715	94.2023	52.4645	63.4236	3.8958	1.96192	1.01222e-05	0.00013222
ENSDARG00000099888	snn	0.379923	0.152396	0.0623448	0.192774	0.0332264	0.314134	3.89514	1.96168	0.211144	0.453294
ENSDARG00000036545	TMPRSS3 (1 of many)	0.202625	0.152396	0.187034	0.160645	0.299037	0.125654	3.89354	1.96108	0.185651	0.416721
ENSDARG00000098221	st8sia1	11.6003	14.1919	12.4378	26.5386	16.4138	8.98423	3.89142	1.9603	1.01232e-09	3.68479e-08
ENSDARG00000098860	FAM57A	0.430579	0.152396	0.0935172	0.128516	0.431943	0.157067	3.89036	1.95991	0.15133	0.360645
ENSDARG00000076404	MCTP1 (1 of many)	3.31799	2.91457	3.53807	4.91574	3.32264	4.02091	3.8901	1.95981	5.44387e-06	7.7793e-05
ENSDARG00000075917	cfap74	0.379923	0.876276	0.545517	1.02813	0.431943	0.879575	3.8892	1.95947	0.0228352	0.0900415
ENSDARG00000035161	pkdcca	0.582548	0.247643	0.109103	0.160645	0.166132	0.439787	3.8872	1.95873	0.188488	0.420923
ENSDARG00000001968	dock5	0.303938	0.152396	0.155862	0.224903	0.199358	0.28272	3.88716	1.95872	0.170787	0.393173
ENSDARG00000096446	si:ch211-202a8.6	3.14069	4.93381	5.9851	12.1769	6.91109	4.49211	3.88617	1.95835	7.89127e-09	2.30991e-07
ENSDARG00000059781	atcayb	2.50749	2.60978	2.47821	5.68684	3.18973	2.67014	3.88345	1.95734	7.31797e-07	1.31982e-05
ENSDARG00000036028	arrdc3b	40.0945	38.0989	14.9939	81.8969	34.9874	12.6282	3.88118	1.9565	1.79886e-11	9.03097e-10
ENSDARG00000018096	scap	0.810502	0.628633	0.0935172	0.096387	0.332264	0.848161	3.88039	1.9562	0.173669	0.398332
ENSDARG00000102304	CU682355.2	0.987799	1.37156	1.77683	1.86348	1.59487	1.94763	3.87916	1.95575	0.00151909	0.0100422
ENSDARG00000030591	lrrc42	1.72232	2.20974	2.29117	3.02013	2.3923	2.70155	3.87352	1.95365	0.000108554	0.00104274
ENSDARG00000076768	REPS2	0.582548	0.457187	0.405241	0.64258	0.531622	0.502614	3.87127	1.95281	0.0409642	0.140244
ENSDARG00000078728	znf1068	0.202625	0.0952473	0.109103	0.160645	0.132906	0.157067	3.87078	1.95262	0.224153	0.471894
ENSDARG00000021982	sh3bp2	0.379923	0.266693	0.233793	1.2209	0.0996791	0.219894	3.86927	1.95206	0.0088729	0.0428165
ENSDARG00000020239	lpin1	15.5768	17.1636	16.8331	43.1171	19.9358	14.4187	3.86699	1.95121	1.04503e-09	3.78832e-08
ENSDARG00000100143	lrp6	31.331	36.7845	33.1207	56.6113	53.8267	28.0207	3.86255	1.94955	8.01812e-07	1.43185e-05
ENSDARG00000093823	si:ch211-102c2.8	0.126641	0.323841	0.140276	0.160645	0.0664528	0.314134	3.86137	1.94911	0.28749	0.555038
ENSDARG00000105201	adcyap1r1a	24.0111	27.4122	28.9124	53.7518	36.3497	23.56	3.85963	1.94846	8.97313e-08	2.05648e-06
ENSDARG00000073705	rbfa	2.58347	4.13373	4.83172	7.61458	4.71815	5.12038	3.85886	1.94817	8.61339e-07	1.5258e-05
ENSDARG00000056877	vamp2	6.7373	4.55282	1.82359	3.46993	3.88749	4.86907	3.8528	1.94591	1.83037e-05	0.000220773
ENSDARG00000091260	mylk4a	6.43336	6.34347	4.81614	13.5263	7.01077	4.33505	3.84981	1.94479	1.05872e-09	3.83272e-08
ENSDARG00000078327	CEP170B (1 of many)	0.886486	0.609583	0.436414	0.64258	0.0996791	1.03664	3.84739	1.94388	0.0616285	0.189771
ENSDARG00000105273	si:ch73-295i22.2	2.93807	3.20031	1.15338	4.94787	2.95715	1.28795	3.84461	1.94284	5.33895e-07	9.97603e-06
ENSDARG00000035550	cfap73	0.101313	0.114297	0.155862	0.578322	0.0332264	0.125654	3.84413	1.94266	0.0567484	0.178906
ENSDARG00000030608	rhogd	1.87429	2.30499	2.38469	4.30529	2.62488	1.82198	3.84259	1.94208	6.33974e-06	8.83182e-05
ENSDARG00000099963	si:ch211-223k15.1	0.101313	0.0761979	0.0311724	0.096387	0.132906	0.0314134	3.83739	1.94013	0.261434	0.523104
ENSDARG00000006385	triobpb	8.51027	12.4203	10.9571	19.5344	14.3538	10.8376	3.83622	1.93968	5.97602e-08	1.4364e-06
ENSDARG00000069977	myg1	23.4032	30.403	38.6226	51.4385	42.0314	41.3086	3.83608	1.93963	1.0594e-05	0.000137371
ENSDARG00000055648	cpda	7.90239	9.44854	8.71269	18.667	10.4995	7.44497	3.83203	1.93811	3.48385e-09	1.11149e-07
ENSDARG00000088889	si:dkey-108k21.14	0.177297	0.0761979	0.0467586	0.032129	0.299037	0.0314134	3.83132	1.93784	0.280257	0.545787
ENSDARG00000076745	zgc:193811	0.202625	0.266693	0.264966	0.385548	0.199358	0.345547	3.82521	1.93554	0.123396	0.312581
ENSDARG00000105102	crsp7	2.68479	2.85742	3.46014	6.68283	3.45554	2.38742	3.82227	1.93443	1.70416e-07	3.62633e-06
ENSDARG00000076563	zgc:92249	1.06378	1.48586	1.49628	2.50606	1.761	1.13088	3.82211	1.93437	0.000307114	0.0025689
ENSDARG00000098600	pithd1	1.84896	2.13354	3.39779	6.4258	3.42232	2.45024	3.82209	1.93436	3.72324e-07	7.24181e-06
ENSDARG00000004274	zgc:112496	2.00093	2.07639	2.89903	5.23703	2.02681	2.63872	3.82189	1.93429	3.11435e-06	4.76518e-05
ENSDARG00000098824	CDH22	0.177297	0.114297	0.0467586	0.128516	0.0664528	0.18848	3.81993	1.93355	0.291923	0.560343
ENSDARG00000054414	spata17	0.126641	0.380989	0.280552	0.546193	0.332264	0.376961	3.81816	1.93288	0.0760508	0.221256
ENSDARG00000013343	kif26ba	14.3104	14.2871	14.8069	24.7715	16.58	14.2303	3.81784	1.93276	6.07634e-08	1.45526e-06
ENSDARG00000011941	bmpr2a	5.3949	6.28633	4.76938	9.79935	6.91109	4.55494	3.81587	1.93201	4.73137e-08	1.16352e-06
ENSDARG00000041599	zgc:91860	16.6659	18.1922	20.2932	41.2537	27.013	11.3088	3.81529	1.93179	1.81466e-09	6.1903e-08
ENSDARG00000095152	si:ch211-255i3.4	3.29266	4.22898	3.64717	9.15677	5.4159	2.26176	3.81387	1.93125	6.95135e-09	2.05742e-07
ENSDARG00000097406	si:dkey-81e3.2	0.379923	0.285742	0.374069	0.449806	0.36549	0.471201	3.80934	1.92954	0.0886793	0.247083
ENSDARG00000100562	CABZ01080702.1	0.911814	0.590534	0.685793	0.995999	0.299037	0.942401	3.80854	1.92924	0.0236743	0.0925984
ENSDARG00000033046	ccni2	4.30579	5.84819	5.65779	9.4138	6.24656	5.30886	3.80479	1.92782	1.90211e-07	3.99459e-06
ENSDARG00000037244	gpr137	1.92494	2.83837	2.52497	6.55432	3.45554	1.50784	3.80345	1.92731	1.0413e-07	2.34209e-06
ENSDARG00000098733	PXDN	0.582548	0.590534	0.109103	0.835354	0.498396	0.471201	3.80045	1.92617	0.0259289	0.0993264
ENSDARG00000004594	znf800a	4.55907	5.06716	4.52	8.89974	6.01398	3.26699	3.80014	1.92605	3.02073e-08	7.70618e-07
ENSDARG00000058370	ropn1l	0.582548	0.438138	0.483172	1.09239	0.531622	0.376961	3.79144	1.92275	0.0135404	0.059828
ENSDARG00000071724	ankha	1.24108	1.27631	1.58979	3.14864	2.02681	1.00523	3.79105	1.9226	6.46342e-05	0.000664523
ENSDARG00000103380	LPIN1 (1 of many)	2.05158	2.45738	2.07297	4.27316	3.0236	1.85339	3.79092	1.92255	6.49152e-06	9.00554e-05
ENSDARG00000044488	pak1ip1	7.95305	11.2201	12.3131	16.0966	12.5928	14.1674	3.79069	1.92246	1.56894e-06	2.59939e-05
ENSDARG00000104668	plxna1b	2.10224	2.34308	2.72759	5.30129	3.05683	2.29318	3.78953	1.92202	1.79482e-06	2.93165e-05
ENSDARG00000057949	slc43a3b	2.93807	3.33366	3.31986	7.77522	3.88749	2.26176	3.78751	1.92125	3.46641e-08	8.76752e-07
ENSDARG00000041617	nme5	0.582548	0.914375	0.716965	2.02413	0.797433	0.565441	3.7866	1.9209	0.00159097	0.0104066
ENSDARG00000022466	clcn5b	1.9756	1.8478	1.85476	3.30929	2.42553	1.91622	3.78631	1.92079	4.85666e-05	0.000520024
ENSDARG00000094409	si:ch1073-467m9.2	1.51969	1.54301	2.24441	2.57032	2.8907	1.66491	3.78542	1.92045	0.000170801	0.00154476
ENSDARG00000099464	FAM19A2	0.987799	1.39061	1.43393	2.15264	2.12649	1.28795	3.78502	1.9203	0.000596165	0.00452188
ENSDARG00000005232	ccdc85ca	0.329266	0.400039	0.140276	0.289161	0.232585	0.376961	3.78433	1.92004	0.14948	0.357388
ENSDARG00000079591	SSH3	0.27861	0.590534	0.794897	1.31729	0.431943	0.816748	3.78242	1.91931	0.0141414	0.0619077
ENSDARG00000100232	glis2b	0.27861	0.152396	0.0467586	0.096387	0.0664528	0.219894	3.78115	1.91882	0.315621	0.587728
ENSDARG00000100515	dusp1	16.8686	20.6496	21.5246	49.4144	26.1824	12.0942	3.78076	1.91868	7.59657e-10	2.82304e-08
ENSDARG00000075536	cpne1	13.1707	16.6683	13.1548	31.5507	15.9487	9.04705	3.78066	1.91864	3.79423e-10	1.50457e-08
ENSDARG00000074480	cnksr2a	0.151969	0.247643	0.140276	0.128516	0.0332264	0.314134	3.77655	1.91707	0.342758	0.617894
ENSDARG00000052690	arrdc3a	35.6621	41.4135	26.3563	75.0855	40.3368	22.3035	3.77146	1.91512	1.33391e-08	3.68048e-07
ENSDARG00000036781	si:dkey-170l10.1	0.987799	1.16202	1.57421	1.992	1.99358	1.13088	3.76858	1.91402	0.000908047	0.00644646
ENSDARG00000078725	nos1apa	4.5844	4.81952	5.84483	10.1206	4.1533	6.94236	3.76688	1.91337	3.98676e-07	7.6925e-06
ENSDARG00000104676	prkd2	6.45869	7.50549	7.41903	15.2613	7.74175	7.00518	3.76331	1.912	1.50477e-08	4.115e-07
ENSDARG00000008372	spred2b	0.937143	1.12392	0.639034	1.12452	0.897112	0.942401	3.76275	1.91179	0.0114847	0.0525332
ENSDARG00000104339	SMARCA4 (1 of many)	18.5149	22.8213	25.7172	38.3299	27.3121	27.6124	3.76265	1.91175	1.90122e-06	3.07893e-05
ENSDARG00000090982	slc44a1b	8.71289	10.6868	11.1909	21.0445	14.6861	8.48161	3.76235	1.91163	1.1995e-08	3.34903e-07
ENSDARG00000104848	cdkal1	7.24386	9.18184	9.78814	15.7111	13.2906	9.26695	3.75895	1.91033	1.82253e-07	3.84872e-06
ENSDARG00000061635	myo5aa	1.49436	1.48586	1.26248	1.28516	1.29583	2.1047	3.75794	1.90994	0.00601256	0.0312328
ENSDARG00000020387	nipsnap3a	4.7617	6.41967	8.08924	12.0484	7.70852	8.82716	3.75746	1.90976	6.72005e-07	1.22136e-05
ENSDARG00000038293	zgc:103559	0.962471	2.64788	3.11724	4.14464	2.8907	3.23558	3.75579	1.90912	4.079e-05	0.000446275
ENSDARG00000098908	si:ch73-204m7.3	1.1651	1.54301	2.13531	5.26916	2.69134	0.848161	3.75235	1.9078	8.75758e-07	1.54832e-05
ENSDARG00000105801	si:cabz01032474.1	1.03846	1.7335	1.76124	3.27716	1.62809	1.1623	3.75212	1.90771	8.56559e-05	0.000849155
ENSDARG00000017525	ccnt1	0.759845	0.609583	0.529931	0.835354	0.664528	0.628268	3.75154	1.90748	0.0261791	0.10001
ENSDARG00000041257	smtnl1	1.34239	1.67635	1.13779	2.12051	1.72777	1.1623	3.74984	1.90683	0.000702526	0.00517877
ENSDARG00000023933	skila	0.506564	0.114297	0.187034	0.289161	0.199358	0.345547	3.74868	1.90638	0.137321	0.337913
ENSDARG00000068678	iqcg	0.379923	0.495286	0.358483	0.481935	0.764207	0.314134	3.74672	1.90563	0.0581118	0.181911
ENSDARG00000060994	fbxw7	16.8179	18.9733	16.8643	31.872	20.3013	15.581	3.74443	1.90475	4.57199e-08	1.13164e-06
ENSDARG00000070575	fam131bb	0.151969	0.266693	0.202621	0.032129	0.332264	0.28272	3.74072	1.90331	0.323577	0.597276
ENSDARG00000093677	si:ch211-56a11.2	1.21575	2.68598	3.53807	3.95187	3.12328	3.26699	3.73656	1.90171	5.29368e-05	0.000559834
ENSDARG00000096569	si:dkey-181i3.8	1.41838	2.19069	2.44703	4.78722	2.72456	1.69632	3.73432	1.90084	4.43107e-06	6.51392e-05
ENSDARG00000070098	lcorl	5.04031	5.96248	4.84731	11.695	7.11045	2.79579	3.73361	1.90057	2.23964e-09	7.42121e-08
ENSDARG00000099931	pcdh1g26	0.962471	0.457187	0.342897	0.514064	0.531622	0.565441	3.73139	1.89971	0.052667	0.169104
ENSDARG00000036999	DISP3	0.329266	0.247643	0.280552	0.224903	0.0332264	0.565441	3.72921	1.89887	0.246939	0.503105
ENSDARG00000079499	stk32a	0.734517	0.857226	1.13779	1.73497	1.06324	0.973815	3.72731	1.89813	0.0033239	0.0192559
ENSDARG00000105631	si:cabz01076231.1	1.59568	1.924	3.00814	5.71896	4.08684	1.75915	3.72582	1.89756	8.32178e-07	1.4821e-05
ENSDARG00000057632	ppp1r42	0.227954	0.209544	0.280552	0.257032	0.431943	0.125654	3.72554	1.89745	0.132072	0.328278
ENSDARG00000042245	myl13	169.116	204.115	223.475	535.687	230.923	153.706	3.72434	1.89699	0.000460438	0.0036484
ENSDARG00000055713	fmnl1a	6.71197	8.51511	9.74138	17.4461	10.6657	7.22508	3.71564	1.89361	1.61203e-08	4.38577e-07
ENSDARG00000045822	tnnt2e	35.2568	39.28	37.8277	82.0254	40.071	31.2563	3.715	1.89336	1.47077e-07	3.18779e-06
ENSDARG00000012823	dlgap4b	0.734517	0.285742	0.249379	0.064258	0.36549	0.753921	3.7136	1.89282	0.218449	0.463663
ENSDARG00000074781	ptprt	0.354595	0.228594	0.233793	0.096387	0.36549	0.314134	3.71068	1.89168	0.234624	0.486419
ENSDARG00000042308	arhgef18b	3.49529	4.80047	4.50441	8.38567	5.34945	3.20416	3.71029	1.89153	1.00339e-07	2.2722e-06
ENSDARG00000079483	CABZ01072096.1	0.937143	0.571484	0.514345	0.128516	0.697754	1.09947	3.71026	1.89152	0.12811	0.321096
ENSDARG00000074597	lzts2a	0.709189	0.457187	0.187034	0.289161	0.431943	0.534027	3.7101	1.89146	0.113566	0.294093
ENSDARG00000003058	fgfr1op	5.5722	8.43892	10.131	12.6588	8.17369	10.4607	3.7096	1.89126	1.6887e-06	2.77707e-05
ENSDARG00000042732	tmem189	7.75042	7.71504	6.31241	10.7311	7.3098	7.09942	3.70605	1.88988	3.05994e-07	6.08057e-06
ENSDARG00000103992	si:dkey-146m20.14	0.177297	0.171445	0.140276	0.160645	0.132906	0.18848	3.70438	1.88923	0.256357	0.516353
ENSDARG00000002816	rasgrf2b	0.202625	0.0952473	0.0467586	0.353419	0.132906	0.0314134	3.70209	1.88834	0.0848409	0.239339
ENSDARG00000100497	hic2	1.39305	0.857226	0.389655	0.353419	1.19615	0.753921	3.70016	1.88759	0.0405353	0.139112
ENSDARG00000103830	ddr2l	0.354595	0.190495	0.12469	0.160645	0.232585	0.28272	3.69954	1.88735	0.215864	0.460306
ENSDARG00000038153	lgals2b	111.241	184.951	205.863	318.109	276.477	130.774	3.69698	1.88635	0.00122881	0.00834728
ENSDARG00000078318	tmod1	1.26641	2.09544	1.9171	3.69484	2.25939	1.57067	3.69644	1.88614	3.87237e-05	0.000425945
ENSDARG00000103444	gig2h	0.151969	0.171445	0.249379	0.353419	0.232585	0.157067	3.69367	1.88505	0.124398	0.314455
ENSDARG00000018559	kdm7ab	6.7373	7.1245	6.79559	11.9199	7.24335	6.43974	3.69046	1.8838	1.0578e-07	2.37317e-06
ENSDARG00000016866	fam102ab	0.633204	0.36194	0.171448	0.160645	0.0996791	0.691094	3.68974	1.88352	0.238187	0.491132
ENSDARG00000103521	capsla	1.24108	1.7335	2.01062	4.01613	2.02681	1.53926	3.68965	1.88348	2.39484e-05	0.000279605
ENSDARG00000091366	si:dkey-84k17.2	0.126641	0.400039	0.420828	0.257032	0.199358	0.565441	3.68948	1.88342	0.217577	0.462699
ENSDARG00000096684	si:dkeyp-122d12.1	0.0506564	0.0571484	0.109103	0.160645	0.0664528	0.0314134	3.68918	1.8833	0.22251	0.469532
ENSDARG00000063019	panx2	2.12757	2.57168	1.82359	5.10851	3.15651	1.09947	3.68799	1.88283	1.05185e-06	1.82688e-05
ENSDARG00000052747	gpatch3	7.01591	9.10565	8.99324	11.8235	8.14046	11.2146	3.68274	1.88078	3.62835e-06	5.46677e-05
ENSDARG00000059386	dtwd1	2.53282	2.47643	2.83669	4.98	2.72456	3.17275	3.68098	1.88009	8.91639e-06	0.000118624
ENSDARG00000076801	arap3	1.72232	2.38118	1.71448	4.30529	1.82745	1.57067	3.68067	1.87997	1.2182e-05	0.000154867
ENSDARG00000039949	fibina	4.71104	6.72446	7.93338	11.4058	8.90467	6.40833	3.67954	1.87953	3.30341e-07	6.5109e-06
ENSDARG00000098641	nbeal2	0.709189	0.761979	0.467586	0.417677	0.797433	0.659681	3.67532	1.87787	0.0693048	0.207151
ENSDARG00000076959	si:ch211-38m6.6	1.03846	0.70483	0.685793	2.4418	0.930339	0.28272	3.67526	1.87785	0.000409399	0.00329401
ENSDARG00000004131	rttn	1.7983	2.38118	1.60538	2.76309	2.85747	1.72774	3.67372	1.87724	0.000147385	0.00136309
ENSDARG00000105271	CABZ01029366.1	11.0937	13.9061	12.9677	20.1449	14.4202	14.0418	3.67322	1.87705	5.94654e-07	1.0965e-05
ENSDARG00000011841	atp5l	90.7509	130.737	149.97	242.638	169.886	129.297	3.6713	1.87629	0.000616775	0.00464116
ENSDARG00000077440	SYDE1	0.405251	0.380989	0.358483	0.514064	0.36549	0.534027	3.67062	1.87602	0.0853407	0.240108
ENSDARG00000088428	si:ch211-189a15.5	0.633204	0.685781	0.763724	1.51006	0.697754	0.471201	3.67029	1.87589	0.00602842	0.0312923
ENSDARG00000035564	dgcr8	15.3235	16.8969	15.3524	23.7433	16.148	15.581	3.66697	1.87459	3.66118e-07	7.14722e-06
ENSDARG00000011999	ybey	3.06471	3.467	4.37972	5.55832	3.72135	4.71201	3.66319	1.8731	1.28883e-05	0.000162836
ENSDARG00000016484	dkc1	26.9745	36.8036	37.8901	41.7998	31.698	46.8059	3.66261	1.87287	7.88518e-05	0.000792624
ENSDARG00000098787	si:dkey-10p5.7	0.329266	0.647682	0.826069	1.38155	0.664528	0.596854	3.6622	1.87271	0.010714	0.0496998
ENSDARG00000006094	igf2r	1.01313	0.838177	0.685793	0.803225	0.299037	1.25654	3.65944	1.87162	0.0449289	0.150483
ENSDARG00000099824	CTSE	0.27861	0.266693	0.483172	0.931741	0.531622	0.251307	3.65842	1.87122	0.0245246	0.0950769
ENSDARG00000042977	nfil3	8.63691	10.8963	9.24262	19.4702	12.7257	6.21985	3.65748	1.87085	4.68189e-09	1.45828e-07
ENSDARG00000042821	agps	2.20355	1.98114	2.83669	3.2129	2.75779	3.29841	3.65557	1.8701	0.000167486	0.00151995
ENSDARG00000017522	ctdp1	2.83676	3.12411	2.32234	4.65871	2.59166	2.51307	3.65526	1.86997	8.28166e-06	0.000111687
ENSDARG00000100592	slc8a2b	1.21575	0.781028	0.794897	1.60645	1.06324	0.973815	3.65234	1.86882	0.00378248	0.0213637
ENSDARG00000077907	si:dkey-183p4.10	0.202625	0.323841	0.358483	0.546193	0.265811	0.471201	3.65065	1.86815	0.0928871	0.255521
ENSDARG00000101193	si:dkey-262g12.13	0.354595	0.171445	0.342897	0.096387	0.398717	0.376961	3.64562	1.86616	0.241916	0.496521
ENSDARG00000074371	tirap	0.0506564	0.0380989	0.0467586	0.032129	0.0664528	0.0314134	3.64555	1.86614	0.474645	0.754171
ENSDARG00000098664	si:dkeyp-53d3.3	0.27861	0.666731	0.685793	0.738967	0.531622	0.596854	3.64501	1.86592	0.0519002	0.167308
ENSDARG00000039852	ftr93	0.126641	0.133346	0.202621	0.289161	0.0332264	0.219894	3.64497	1.86591	0.198294	0.434792
ENSDARG00000075416	HSCB	0.911814	1.6573	2.49379	3.4378	1.66132	2.16752	3.64047	1.86413	0.000167841	0.00152186
ENSDARG00000099596	btd	1.82363	2.81932	3.13283	5.976	2.69134	1.97904	3.63915	1.8636	1.10075e-06	1.90806e-05
ENSDARG00000018773	CR628323.1	0.379923	0.304792	0.109103	0.032129	0.299037	0.314134	3.63907	1.86357	0.308082	0.57953
ENSDARG00000043249	irf1b	13.8292	16.9731	18.6879	27.149	20.2016	19.9161	3.63817	1.86321	1.91496e-06	3.08839e-05
ENSDARG00000032553	egln3	1.03846	0.857226	1.10662	2.12051	1.22938	0.439787	3.6372	1.86283	0.000976686	0.00686415
ENSDARG00000099995	apbb2b	1.51969	1.6954	0.857241	0.835354	1.49519	1.53926	3.63593	1.86233	0.01418	0.0620238
ENSDARG00000022045	map1ab	8.71289	9.44854	9.88165	14.201	10.3334	11.1203	3.63566	1.86222	1.33204e-06	2.25896e-05
ENSDARG00000044326	BX950188.1	0.101313	0.380989	0.374069	0.706838	0.132906	0.157067	3.63245	1.86094	0.0498734	0.162476
ENSDARG00000008859	mylipa	6.78795	6.38157	6.48386	15.0042	6.97754	4.74342	3.63152	1.86057	2.89546e-09	9.38396e-08
ENSDARG00000043799	KLHL29 (1 of many)	0.329266	0.457187	0.358483	0.578322	0.398717	0.376961	3.63034	1.8601	0.0696653	0.207995
ENSDARG00000096118	ost4	7.11722	7.33405	9.88165	14.2974	9.27016	8.57585	3.63	1.85997	2.96627e-07	5.9121e-06
ENSDARG00000016112	bbs12	2.68479	3.5432	3.67834	6.13664	3.12328	3.95809	3.62773	1.85907	4.51116e-06	6.60611e-05
ENSDARG00000078016	dtx4	0.455907	0.285742	0.264966	0.064258	0.431943	0.408374	3.62578	1.85829	0.243761	0.498718
ENSDARG00000095217	zgc:66156	0.151969	0.685781	0.529931	0.674709	0.299037	1.06805	3.62546	1.85816	0.0837651	0.237058
ENSDARG00000034165	lingo1a	0.329266	0.133346	0.140276	0.192774	0.299037	0.125654	3.62537	1.85813	0.169737	0.391332
ENSDARG00000099657	AKT1	0.709189	0.34289	0.140276	0.417677	0.0996791	0.534027	3.62398	1.85758	0.112104	0.291551
ENSDARG00000013892	sorl1	15.2222	14.7633	12.204	26.0566	16.3142	10.6805	3.62162	1.85664	1.64994e-08	4.47975e-07
ENSDARG00000105255	zbtb4	5.14162	5.06716	5.03434	10.1206	5.78139	4.08374	3.62062	1.85624	6.14049e-08	1.46798e-06
ENSDARG00000098584	CABZ01102240.1	23.6059	33.1461	49.4083	74.8285	49.8396	38.7955	3.61756	1.85502	5.69891e-06	8.07437e-05
ENSDARG00000098290	unc80	0.227954	0.114297	0.171448	0.192774	0.0996791	0.251307	3.617	1.85479	0.250763	0.50868
ENSDARG00000069904	CABZ01071903.1	0.734517	0.647682	0.264966	0.449806	0.299037	0.848161	3.6162	1.85447	0.103295	0.274821
ENSDARG00000020718	SLC25A22 (1 of many)	0.55722	0.552435	0.498759	0.899612	0.631301	0.408374	3.60272	1.84909	0.0264658	0.10086
ENSDARG00000100402	fgd1	1.41838	0.742929	0.467586	0.481935	0.398717	1.28795	3.60119	1.84847	0.0724868	0.214542
ENSDARG00000058244	il17ra1a	1.39305	1.42871	1.2469	2.82735	1.52841	0.816748	3.60095	1.84838	0.000213019	0.00187434
ENSDARG00000104034	arid3b	18.3629	20.1162	18.8749	34.4102	22.0623	15.7381	3.60064	1.84825	9.24095e-08	2.11603e-06
ENSDARG00000056080	si:dkey-191g9.5	0.987799	0.590534	0.218207	0.578322	0.498396	0.628268	3.60061	1.84824	0.0533315	0.170561
ENSDARG00000005163	efr3a	13.7025	16.0016	15.7577	28.1771	18.939	12.5654	3.59826	1.8473	6.93968e-08	1.6428e-06
ENSDARG00000013845	ttc14	9.11814	9.50569	15.2277	23.165	15.9154	11.0889	3.59664	1.84665	1.23569e-07	2.72404e-06
ENSDARG00000007180	slc30a4	18.0083	22.8022	20.5894	28.6591	30.5683	17.78	3.59573	1.84629	1.87918e-06	3.04513e-05
ENSDARG00000071651	si:dkey-19a16.13	0.329266	0.266693	0.171448	0.610451	0.132906	0.157067	3.59558	1.84623	0.0531217	0.170153
ENSDARG00000068453	CABZ01112732.1	0.151969	0.152396	0.140276	0.546193	0.166132	0.0628268	3.59428	1.8457	0.0596268	0.18515
ENSDARG00000014550	rfx3	1.51969	1.35251	0.935172	1.31729	0.996791	1.6335	3.59226	1.84489	0.00875303	0.0423764
ENSDARG00000099279	ift27	2.45683	3.6575	4.08359	7.10051	4.02039	4.17798	3.59219	1.84486	2.38334e-06	3.76579e-05
ENSDARG00000061718	znf704	0.202625	0.171445	0.155862	0.160645	0.166132	0.219894	3.58972	1.84387	0.262758	0.524885
ENSDARG00000020053	nkd1	10.9164	12.6869	10.9259	23.904	13.5564	6.75388	3.58922	1.84367	1.91331e-09	6.46058e-08
ENSDARG00000039007	eno3	268.884	343.919	362.504	531.51	418.42	354.123	3.58909	1.84362	0.025268	0.0972843
ENSDARG00000100865	si:dkey-269o24.1	1.621	2.00019	1.43393	4.08038	2.3923	1.00523	3.58906	1.8436	1.33995e-05	0.000168734
ENSDARG00000087393	prr11	0.962471	1.27631	1.16897	1.95987	0.930339	1.19371	3.58049	1.84016	0.00290374	0.0172644
ENSDARG00000079881	tcaim	2.10224	3.08601	3.07048	7.13264	3.42232	1.6335	3.58044	1.84014	1.49141e-07	3.22106e-06
ENSDARG00000009267	zgc:136439	3.39398	5.18146	5.65779	8.83548	4.12007	6.15702	3.57994	1.83993	2.32565e-06	3.67901e-05
ENSDARG00000060280	pde9a	1.01313	1.23822	1.87034	2.37755	1.03002	2.38742	3.57722	1.83884	0.00187264	0.011929
ENSDARG00000035910	znf281b	9.39675	9.63903	8.16717	19.8879	9.90146	5.37169	3.57684	1.83869	1.00188e-09	3.6568e-08
ENSDARG00000074004	stac	0.405251	0.34289	0.607862	0.867483	0.631301	0.314134	3.57664	1.83861	0.0299472	0.110748
ENSDARG00000097931	si:dkeyp-86b9.5	0.405251	0.36194	0.342897	0.353419	0.465169	0.471201	3.57576	1.83825	0.122952	0.311898
ENSDARG00000079296	gcga	1.67166	2.38118	2.86786	3.2129	3.25619	2.79579	3.57483	1.83788	0.000173284	0.00156349
ENSDARG00000054723	PDE4DIP	43.6151	49.662	44.8727	69.8806	51.7999	41.874	3.57245	1.83691	1.07937e-05	0.000139552
ENSDARG00000079623	ubtd1b	0.27861	0.228594	0.171448	0.192774	0.132906	0.314134	3.57226	1.83684	0.249685	0.507274
ENSDARG00000059871	shrprbck1r	7.49714	7.315	6.76441	13.687	10.0011	4.86907	3.57175	1.83663	2.67012e-08	6.94493e-07
ENSDARG00000058048	ugt5e1	1.01313	1.10487	1.41834	1.15664	0.73098	1.85339	3.5715	1.83653	0.0199137	0.0808583
ENSDARG00000026531	alcama	29.1274	33.1651	31.7335	45.2376	34.9874	32.3244	3.57049	1.83612	8.19248e-06	0.000110821
ENSDARG00000062195	fbxo31	0.481235	0.266693	0.0935172	0.224903	0.465169	0.125654	3.57006	1.83595	0.125269	0.315774
ENSDARG00000042010	PKLR	31.2803	41.4326	70.4029	76.8847	47.846	82.7428	3.56887	1.83547	0.000514545	0.00400088
ENSDARG00000071460	si:ch211-234p6.5	1.64633	1.42871	1.30924	1.47793	1.39551	1.85339	3.56847	1.83531	0.00528272	0.0281294
ENSDARG00000101258	col27a1a	0.481235	0.209544	0.296138	0.096387	0.465169	0.314134	3.56757	1.83494	0.216988	0.461901
ENSDARG00000035452	camkk1a	0.329266	0.171445	0.155862	0.128516	0.199358	0.28272	3.56479	1.83382	0.272358	0.53542
ENSDARG00000035257	akr1a1a	0.810502	1.06677	1.71448	2.02413	0.963565	1.97904	3.56471	1.83378	0.00368061	0.0209081
ENSDARG00000041723	zgc:55461	16.0834	20.7068	20.6361	36.6592	23.9894	16.9318	3.5628	1.83301	2.05781e-07	4.27766e-06
ENSDARG00000095092	si:ch211-232m8.3	0.101313	0.323841	0.358483	0.546193	0.132906	0.219894	3.56233	1.83282	0.0914493	0.25272
ENSDARG00000034291	rpl37	131.909	178.97	206.003	235.409	215.872	186.941	3.56194	1.83266	0.00526566	0.0280477
ENSDARG00000097907	sypl1	0.126641	0.190495	0.218207	0.064258	0.0996791	0.502614	3.56187	1.83263	0.424638	0.705515
ENSDARG00000063264	pcdh9	1.621	0.70483	0.514345	0.578322	0.764207	1.25654	3.56064	1.83214	0.0425076	0.144376
ENSDARG00000060539	shank1	0.607876	0.209544	0.233793	0.096387	0.431943	0.345547	3.56031	1.832	0.209715	0.451245
ENSDARG00000089921	smim4	5.77482	8.34367	8.21393	14.0082	10.8983	5.34027	3.55777	1.83097	7.0553e-08	1.66278e-06
ENSDARG00000062549	acmsd	4.05251	6.05773	5.9851	9.67083	6.74496	4.90049	3.55699	1.83066	5.22093e-07	9.77611e-06
ENSDARG00000087887	phf21b	5.44556	5.77199	6.04745	12.3697	7.40948	4.61777	3.55679	1.83058	4.13008e-08	1.02896e-06
ENSDARG00000100163	tox4b	0.253282	0.247643	0.171448	0.353419	0.199358	0.18848	3.55593	1.83023	0.130767	0.326036
ENSDARG00000025024	pnoca	0.709189	0.72388	0.685793	0.931741	0.764207	0.628268	3.55401	1.82945	0.0261264	0.0999385
ENSDARG00000097583	arfgap3	8.07969	9.67713	10.4428	16.7392	12.4931	9.89522	3.55348	1.82923	5.04238e-07	9.48853e-06
ENSDARG00000014180	ildr2	4.05251	5.98153	5.67338	5.94387	4.95073	7.00518	3.55264	1.82889	5.28603e-05	0.000559617
ENSDARG00000002174	itfg2	3.57127	4.01944	4.73821	6.93987	4.75137	4.99473	3.55214	1.82869	5.69768e-06	8.07437e-05
ENSDARG00000057677	neu4	2.00093	2.45738	1.21572	3.02013	3.58845	0.219894	3.55192	1.8286	3.19648e-05	0.00035978
ENSDARG00000067997	myhz1.3	293.528	336.928	353.433	594.515	477.131	212.292	3.55172	1.82852	0.0091961	0.0440266
ENSDARG00000086033	tspan5a	1.87429	1.37156	0.607862	0.514064	0.598075	1.97904	3.55157	1.82846	0.0534064	0.170757
ENSDARG00000036868	tbpl1	2.02625	2.74312	3.36662	6.16877	3.522	1.60208	3.5493	1.82753	7.41083e-07	1.33145e-05
ENSDARG00000060330	si:ch211-284e13.4	4.45776	4.85761	4.34855	9.54232	5.28299	2.89003	3.54831	1.82713	3.89446e-08	9.73908e-07
ENSDARG00000032238	dnm3a	2.38085	2.60978	2.68083	4.17677	2.06004	3.54971	3.54763	1.82685	7.9903e-05	0.000800775
ENSDARG00000044420	dnajc19	4.50842	6.97211	5.01876	8.67483	7.50916	5.8743	3.54732	1.82673	2.53848e-06	3.98724e-05
ENSDARG00000059411	impa2	3.24201	4.74332	4.64469	5.78322	6.31301	4.08374	3.54594	1.82617	9.95695e-06	0.000130445
ENSDARG00000100577	si:ch1073-328c12.2	4.91367	6.17203	7.60607	11.8235	9.40307	4.74342	3.54389	1.82534	1.47231e-07	3.18779e-06
ENSDARG00000097182	si:ch211-207l3.2	3.57127	4.09564	4.59793	7.55032	6.84463	2.8272	3.54337	1.82512	5.16972e-07	9.68703e-06
ENSDARG00000077878	si:dkey-192l18.9	0.405251	0.609583	0.296138	0.771096	0.199358	0.439787	3.54268	1.82484	0.052027	0.167575
ENSDARG00000055672	map3k10	0.430579	0.380989	0.389655	0.546193	0.299037	0.596854	3.54147	1.82435	0.0946403	0.258966
ENSDARG00000079994	AKAP13 (1 of many)	4.81235	5.44815	4.14593	4.30529	3.72135	6.53398	3.54064	1.82401	0.000175831	0.00158486
ENSDARG00000095427	si:ch211-152p11.8	2.17822	3.82894	3.83421	8.48206	3.18973	3.89526	3.54053	1.82397	5.06622e-07	9.52665e-06
ENSDARG00000075984	hsbp1l1	0.329266	0.457187	0.592276	0.546193	0.431943	0.691094	3.54032	1.82388	0.0952874	0.260335
ENSDARG00000061473	tbkbp1	5.82548	6.62922	6.84234	11.8877	8.10724	5.84289	3.53912	1.82339	2.38551e-07	4.87884e-06
ENSDARG00000060501	dpcd	1.41838	1.8859	1.96386	3.66271	2.06004	1.47643	3.53891	1.82331	6.58507e-05	0.000676247
ENSDARG00000076805	leng8	25.8601	31.8507	37.5472	65.1255	32.9938	30.471	3.53783	1.82287	9.39737e-07	1.64612e-05
ENSDARG00000070781	gjd2b	3.90054	4.28613	4.52	9.60657	4.45234	3.0471	3.5356	1.82196	4.60621e-08	1.13875e-06
ENSDARG00000103542	vegfaa	2.58347	3.35271	2.63407	5.81535	3.98717	1.60208	3.53511	1.82176	9.7908e-07	1.70941e-05
ENSDARG00000059472	arhgap31	0.455907	0.34289	0.202621	0.385548	0.299037	0.28272	3.53375	1.8212	0.11101	0.289384
ENSDARG00000076143	ppip5k1a	7.09189	6.59112	6.84234	10.4098	8.50595	6.12561	3.53373	1.82119	7.11473e-07	1.28781e-05
ENSDARG00000102142	ece2b	0.683861	0.628633	0.249379	0.449806	0.398717	0.691094	3.53366	1.82116	0.100478	0.270461
ENSDARG00000051886	ankrd11	16.1594	13.868	18.9217	25.8639	17.5103	18.7224	3.53348	1.82109	2.09254e-06	3.33602e-05
ENSDARG00000068374	si:ch211-132b12.7	7.82641	10.5344	13.2483	16.4822	13.9883	12.157	3.53347	1.82109	2.80179e-06	4.34441e-05
ENSDARG00000101171	SAMD14	1.72232	2.15259	2.80552	4.27316	2.32585	2.63872	3.53235	1.82063	4.72879e-05	0.000508996
ENSDARG00000099274	atxn3	7.16787	10.1153	8.588	16.2252	10.7986	8.70151	3.53233	1.82062	2.74934e-07	5.53781e-06
ENSDARG00000068366	si:dkey-154p10.3	2.00093	2.95267	3.42897	4.59445	4.21975	2.38742	3.5318	1.8204	1.57632e-05	0.000193195
ENSDARG00000094833	coa5	4.86301	6.01963	8.07365	9.89574	8.63886	5.8743	3.53136	1.82022	1.40411e-06	2.35862e-05
ENSDARG00000103609	CABZ01090216.1	0.633204	0.590534	0.296138	0.224903	0.132906	0.879575	3.53135	1.82022	0.226343	0.474851
ENSDARG00000062106	klf5b	0.202625	0.0571484	0.0935172	0.224903	0.0332264	0.125654	3.52914	1.81932	0.203005	0.441906
ENSDARG00000074583	grid1a	2.98873	3.10506	2.712	4.53019	2.79102	2.85862	3.5288	1.81918	2.16566e-05	0.000255993
ENSDARG00000012586	fmnl2a	1.08911	0.666731	0.607862	0.738967	0.930339	1.03664	3.52822	1.81894	0.0341861	0.122657
ENSDARG00000088708	ngfra	6.99058	7.50549	8.74386	14.3938	10.2005	6.15702	3.52289	1.81676	1.01491e-07	2.29436e-06
ENSDARG00000071579	urad	0.55722	1.25727	1.99503	3.50206	1.59487	0.879575	3.52104	1.816	0.000111601	0.00106586
ENSDARG00000011764	asun	8.05436	11.563	12.3443	16.0645	10.0344	13.1936	3.52093	1.81596	3.85488e-06	5.77862e-05
ENSDARG00000057394	rab33a	3.84988	4.51472	4.48883	9.25316	4.88428	3.39265	3.51883	1.8151	1.29271e-07	2.83097e-06
ENSDARG00000037154	hivep3b	4.55907	4.49567	3.89655	8.25716	4.18652	3.92667	3.51631	1.81406	4.45756e-07	8.47192e-06
ENSDARG00000056628	tmem170a	2.12757	4.05754	3.97448	5.30129	3.12328	3.29841	3.51612	1.81398	1.56872e-05	0.000192707
ENSDARG00000042141	myo6b	2.02625	1.42871	0.997517	1.28516	1.22938	1.53926	3.51294	1.81268	0.00742949	0.0371586
ENSDARG00000074346	l3mbtl1b	6.18008	6.93401	6.45269	11.0845	6.94431	6.84812	3.51044	1.81165	8.56166e-07	1.51974e-05
ENSDARG00000023495	ift74	11.1697	14.3062	16.7863	19.181	16.6464	17.1831	3.51035	1.81161	1.01019e-05	0.000132019
ENSDARG00000071506	mgat5	10.4605	12.9346	10.8948	21.173	13.7557	7.91617	3.51013	1.81152	2.83421e-08	7.30744e-07
ENSDARG00000079782	vmhcl	4.05251	5.58149	5.40841	11.0845	6.74496	4.49211	3.50924	1.81116	1.46343e-07	3.17869e-06
ENSDARG00000012944	myhz2	483.819	583.752	628.857	1117.38	845.08	282.501	3.50765	1.8105	0.0302414	0.111666
ENSDARG00000038646	ftr11	0.0506564	0.0190495	0.0467586	0.032129	0.0332264	0.0314134	3.50672	1.81012	0.524613	0.797184
ENSDARG00000098551	BICD1 (1 of many)	0.481235	0.380989	0.264966	0.353419	0.299037	0.439787	3.50422	1.80909	0.138909	0.340168
ENSDARG00000105432	si:cabz01029535.1	0.303938	0.190495	0.155862	0.128516	0.199358	0.219894	3.50371	1.80888	0.27543	0.539466
ENSDARG00000099235	hook2	4.17915	4.78142	5.34607	9.79935	5.4159	4.55494	3.50315	1.80865	3.42739e-07	6.73033e-06
ENSDARG00000103741	BX649620.1	0.506564	0.647682	0.452	1.25303	0.631301	0.251307	3.50213	1.80823	0.0115172	0.0526635
ENSDARG00000076584	patz1	5.77482	6.40062	5.93834	12.7873	5.68171	4.77483	3.50111	1.80781	2.947e-08	7.55432e-07
ENSDARG00000007764	klhdc10	5.7495	8.91515	7.18524	13.5263	8.10724	6.21985	3.4997	1.80723	1.53967e-07	3.31186e-06
ENSDARG00000056462	crp2	0.861158	1.08582	0.919586	1.18877	0.764207	1.03664	3.49892	1.80691	0.0180363	0.074834
ENSDARG00000063481	si:ch211-214j24.15	0.759845	1.14297	1.29366	2.05626	1.82745	0.659681	3.49794	1.80651	0.0014182	0.0094646
ENSDARG00000099088	edar	0.101313	0.0761979	0.0311724	0.128516	0.0332264	0.0942401	3.49751	1.80633	0.316652	0.589071
ENSDARG00000010192	pax3a	0.582548	0.590534	0.420828	0.738967	0.897112	0.565441	3.49673	1.80601	0.0389434	0.134993
ENSDARG00000012397	eya4	9.01683	8.80086	8.2451	7.32541	5.11686	13.3821	3.49512	1.80534	0.000225123	0.00196783
ENSDARG00000094345	si:dkey-261l7.2	1.19042	1.18107	1.55862	4.17677	1.32906	0.628268	3.49492	1.80526	1.91026e-05	0.000229438
ENSDARG00000094469	si:ch211-148l7.4	0.886486	0.72388	0.919586	1.60645	1.36228	0.28272	3.49216	1.80412	0.00348052	0.0199978
ENSDARG00000093371	si:dkey-13i19.10	0.0253282	0.209544	0.140276	0.257032	0.232585	0.0314134	3.49201	1.80406	0.166855	0.386362
ENSDARG00000102773	cacna1da	2.76077	1.67635	0.935172	0.867483	1.19615	2.41883	3.49119	1.80372	0.01562	0.0668516
ENSDARG00000068478	gpx4a	60.5597	96.0665	97.445	152.067	118.319	79.9785	3.49107	1.80367	0.00022142	0.00193966
ENSDARG00000053624	csf1rb	0.607876	0.476237	0.467586	1.44581	0.465169	0.408374	3.4908	1.80356	0.00902494	0.0434084
ENSDARG00000070174	PLEKHH3	5.47089	7.46739	6.18772	12.8516	8.04078	3.9895	3.49074	1.80353	2.80216e-08	7.23884e-07
ENSDARG00000075700	zswim2	0.126641	0.266693	0.233793	0.546193	0.332264	0.0628268	3.49031	1.80336	0.0668413	0.201257
ENSDARG00000100028	pole2	3.79923	4.43853	4.30179	6.87561	2.55843	6.0942	3.49001	1.80323	1.78015e-05	0.000215398
ENSDARG00000074663	SAMD8	2.76077	3.21936	2.6029	7.96799	3.38909	1.13088	3.48683	1.80192	2.6063e-08	6.79887e-07
ENSDARG00000054911	tmsb	19.1988	32.5365	36.5029	59.4708	49.7399	15.0156	3.48641	1.80174	2.70987e-07	5.47074e-06
ENSDARG00000001803	kcnh6a	2.05158	3.35271	3.46014	4.65871	2.49198	3.45547	3.48593	1.80154	5.21069e-05	0.000552815
ENSDARG00000061368	klf13	0.83583	0.895325	1.05986	1.7671	0.664528	0.942401	3.48511	1.8012	0.00576583	0.0302003
ENSDARG00000076508	grm8b	3.5966	3.52415	4.42648	4.46593	3.18973	5.05755	3.48454	1.80097	0.000118715	0.00112492
ENSDARG00000016085	mbnl3	12.1322	13.2394	12.5625	26.8277	15.3174	8.63868	3.48233	1.80005	1.05746e-08	3.01898e-07
ENSDARG00000052894	znf532	1.87429	1.8478	1.30924	2.40968	1.22938	1.8848	3.47793	1.79823	0.00115587	0.00792463
ENSDARG00000067606	rsph4a	0.962471	1.37156	0.888414	1.89561	1.42873	0.722508	3.47696	1.79783	0.00233313	0.0143299
ENSDARG00000103933	fancm	0.430579	0.571484	0.639034	1.15664	0.73098	0.28272	3.47695	1.79782	0.015905	0.0677397
ENSDARG00000057921	ccdc136b	1.29174	1.16202	0.405241	0.353419	0.465169	1.4136	3.47626	1.79754	0.109122	0.285701
ENSDARG00000055999	si:ch211-59d17.3	4.20448	4.19088	4.95641	8.00012	5.4159	4.14657	3.47524	1.79711	1.33368e-06	2.26028e-05
ENSDARG00000100958	si:ch211-188f17.1	0.607876	0.304792	0.358483	0.224903	0.332264	0.439787	3.47301	1.79619	0.183276	0.413316
ENSDARG00000015611	rasl11b	4.20448	5.86724	4.72262	11.1166	6.14688	2.70155	3.47181	1.79569	1.71177e-08	4.6429e-07
ENSDARG00000104014	MARK1	0.582548	0.419088	0.218207	0.546193	0.465169	0.314134	3.47072	1.79524	0.0667106	0.200978
ENSDARG00000014313	atp5j	57.343	85.7798	104.926	142.396	121.376	78.0308	3.47022	1.79503	0.000290013	0.00244741
ENSDARG00000058683	pimr204	0.126641	0.133346	0.155862	0.481935	0.0332264	0.0628268	3.46981	1.79486	0.075643	0.220452
ENSDARG00000091835	SH2D1B	0.177297	0.228594	0.218207	0.578322	0.166132	0.125654	3.46953	1.79474	0.068459	0.205153
ENSDARG00000052954	rab25b	0.126641	0.0952473	0.077931	0.128516	0.132906	0.0942401	3.46926	1.79463	0.293772	0.562699
ENSDARG00000076560	apbb1	0.658533	0.380989	0.296138	0.032129	0.36549	0.659681	3.46667	1.79355	0.292417	0.561009
ENSDARG00000017901	tln2a	8.02903	7.79123	6.85793	7.77522	6.44592	8.19889	3.46647	1.79347	1.98376e-05	0.00023723
ENSDARG00000030805	znhit2	2.53282	3.90514	4.67586	4.75509	3.42232	4.64918	3.46377	1.79234	9.26668e-05	0.000906833
ENSDARG00000079363	LRIG3	4.38178	5.18146	4.39531	7.93587	5.71494	3.67537	3.46318	1.7921	9.08806e-07	1.59719e-05
ENSDARG00000062152	chaf1a	16.8939	17.716	17.9709	15.5826	14.6861	22.3035	3.46031	1.7909	0.000104277	0.00100785
ENSDARG00000075349	si:ch73-138n13.1	11.9042	12.3631	12.2352	18.4742	12.0944	11.0261	3.45867	1.79022	5.73888e-07	1.06634e-05
ENSDARG00000025386	lsm14b	0.151969	0.152396	0.109103	0.160645	0.199358	0.125654	3.4562	1.78919	0.255385	0.51522
ENSDARG00000088835	efs	10.7391	11.4487	12.3443	18.0244	12.1941	10.6491	3.45614	1.78916	6.50016e-07	1.18544e-05
ENSDARG00000062338	zeb2a	15.2729	14.5347	11.1286	16.0645	13.5896	12.5025	3.45573	1.78899	2.63423e-06	4.11094e-05
ENSDARG00000093818	CH25H	0.177297	0.209544	0.077931	0.192774	0.166132	0.0942401	3.45535	1.78883	0.216093	0.460647
ENSDARG00000079581	nyap2a	0.658533	0.419088	0.389655	0.289161	0.764207	0.439787	3.45473	1.78857	0.111254	0.289737
ENSDARG00000100404	CABZ01002768.2	0.0759845	0.152396	0.140276	0.032129	0.0996791	0.18848	3.45464	1.78853	0.516458	0.790545
ENSDARG00000062352	sema4ab	4.81235	4.95286	4.27062	9.95999	6.41269	2.85862	3.45456	1.7885	5.82272e-08	1.40718e-06
ENSDARG00000036100	eya3	9.01683	10.3248	9.1491	20.2091	9.76856	6.21985	3.45352	1.78807	5.77448e-09	1.75197e-07
ENSDARG00000020952	NAALADL1	2.73544	2.38118	2.07297	1.86348	1.62809	3.07851	3.45337	1.78801	0.00318422	0.0186006
ENSDARG00000003250	pik3cd	1.21575	1.75255	1.29366	2.02413	1.72777	0.910988	3.45087	1.78696	0.0016574	0.0107824
ENSDARG00000098644	si:ch211-126j24.1	15.3742	15.6015	16.724	28.884	17.4106	12.5654	3.45046	1.78679	1.09375e-07	2.44558e-06
ENSDARG00000068738	cox5b2	2.63413	3.90514	3.616	5.55832	4.58524	3.20416	3.45039	1.78676	1.0722e-05	0.000138693
ENSDARG00000010658	insig1	10.2832	13.7537	12.3131	21.3979	11.8618	10.4292	3.45	1.78659	1.62254e-07	3.47326e-06
ENSDARG00000103312	CU469384.1	0.101313	0.247643	0.0623448	0.064258	0.232585	0.0628268	3.44957	1.78642	0.341925	0.617018
ENSDARG00000067549	adamts12	1.72232	1.7716	1.10662	2.57032	1.19615	1.44502	3.44777	1.78566	0.000781386	0.00566247
ENSDARG00000010515	dvl1a	0.177297	0.228594	0.109103	0.064258	0.0332264	0.28272	3.44721	1.78543	0.478659	0.757981
ENSDARG00000096832	si:dkey-183k8.1	0.101313	0.0380989	0.0935172	0.128516	0.0664528	0.0942401	3.44428	1.7842	0.320952	0.594452
ENSDARG00000071823	adarb2	0.379923	0.209544	0.233793	0.257032	0.398717	0.219894	3.44368	1.78395	0.157929	0.371643
ENSDARG00000071051	cbx6a	8.81421	11.0868	9.39848	16.2573	10.865	7.75911	3.44333	1.78381	2.08693e-07	4.3247e-06
ENSDARG00000019961	znf513	6.63598	7.58169	6.96703	11.8556	8.4395	5.4031	3.44249	1.78345	2.84658e-07	5.70346e-06
ENSDARG00000062562	egln2	0.227954	0.133346	0.171448	0.128516	0.265811	0.0628268	3.44235	1.78339	0.240633	0.494805
ENSDARG00000057491	n4bp1	4.02718	4.70522	4.95641	8.57845	5.71494	2.89003	3.44145	1.78302	2.65642e-07	5.37505e-06
ENSDARG00000004672	ptk2ab	15.1969	14.8967	17.4098	23.6148	14.9186	17.9999	3.4392	1.78207	4.03323e-06	6.01548e-05
ENSDARG00000101048	si:ch1073-154p7.1	0.379923	0.952473	0.872828	1.12452	0.930339	0.691094	3.43788	1.78152	0.0216883	0.0865451
ENSDARG00000062165	tub	5.52154	6.00058	5.12786	10.956	5.31622	4.61777	3.43757	1.78139	1.44557e-07	3.14584e-06
ENSDARG00000091967	ttf1	1.59568	1.9621	2.58731	2.4418	1.29583	3.10992	3.43522	1.7804	0.00233415	0.0143302
ENSDARG00000097179	si:ch211-197c20.3	0.430579	0.495286	0.732552	1.15664	0.83066	0.251307	3.43502	1.78032	0.0158132	0.0674723
ENSDARG00000052155	lrrc8ab	4.71104	4.60997	4.66028	10.2813	4.38588	3.26699	3.43419	1.77997	4.67776e-08	1.15246e-06
ENSDARG00000104834	ANO7	0.379923	0.800078	0.514345	1.70284	0.531622	0.251307	3.4329	1.77943	0.00516513	0.0275695
ENSDARG00000102171	fnip1	8.20633	8.41987	8.91531	16.7713	10.865	5.18321	3.43214	1.77911	2.16039e-08	5.70273e-07
ENSDARG00000100703	si:ch211-285j22.3	0.27861	0.171445	0.389655	0.867483	0.166132	0.408374	3.43187	1.77899	0.0485449	0.15931
ENSDARG00000088087	kdm6ba	30.8751	33.6795	24.0183	52.7237	31.8973	18.5653	3.4314	1.7788	1.27393e-07	2.80102e-06
ENSDARG00000019986	grhprb	32.6734	47.3189	40.8203	71.712	49.7067	35.6228	3.43099	1.77863	8.59534e-06	0.000114869
ENSDARG00000061338	ddx6	7.75042	10.8582	12.1728	18.9882	10.6989	9.67532	3.42753	1.77717	3.22227e-07	6.36511e-06
ENSDARG00000077400	rbm10	2.58347	2.55263	2.94579	4.04826	3.12328	2.73296	3.42623	1.77662	6.73238e-05	0.000688981
ENSDARG00000104348	fgf2	0.430579	0.133346	0.187034	0.289161	0.0664528	0.439787	3.42523	1.7762	0.213492	0.456712
ENSDARG00000011884	MFN1	1.621	1.67635	1.90152	4.30529	1.1297	2.48166	3.42427	1.7758	8.08625e-05	0.000808324
ENSDARG00000032765	net1	24.2644	29.2409	27.9149	58.1535	31.698	13.3507	3.42378	1.77559	1.37895e-08	3.78259e-07
ENSDARG00000099678	BX569789.3	0.506564	0.647682	0.639034	1.09239	0.431943	0.628268	3.42325	1.77537	0.0288846	0.107808
ENSDARG00000045015	cyp27b1	0.405251	0.419088	0.171448	0.128516	0.299037	0.314134	3.42263	1.77511	0.260183	0.521424
ENSDARG00000099390	lama2	0.785174	0.419088	0.171448	0.32129	0.431943	0.502614	3.42097	1.77441	0.127027	0.319104
ENSDARG00000001891	syt14b	0.607876	0.476237	0.498759	1.34942	0.498396	0.345547	3.41912	1.77362	0.0113968	0.0522118
ENSDARG00000088634	adcy1b	0.962471	1.14297	0.561103	0.96387	0.598075	0.816748	3.41817	1.77322	0.0309542	0.113683
ENSDARG00000102477	stard4	7.97838	9.98192	12.4222	17.4139	11.596	10.5863	3.4181	1.77319	1.28528e-06	2.19083e-05
ENSDARG00000090326	MAPK8IP1	3.82456	3.04792	2.52497	1.89561	1.69455	4.08374	3.41761	1.77299	0.00333824	0.0193243
ENSDARG00000075435	akap11	9.32077	10.4582	9.72579	21.0124	11.0976	7.2879	3.41621	1.7724	2.06745e-08	5.48463e-07
ENSDARG00000043102	lxn	14.6903	22.4974	25.9199	34.9242	27.2456	27.1726	3.41479	1.7718	2.23708e-05	0.000263615
ENSDARG00000087369	cep162	1.64633	2.28594	2.58731	3.66271	1.59487	2.63872	3.41165	1.77047	0.000246596	0.00213241
ENSDARG00000011259	trpm1a	3.26734	3.90514	3.84979	5.17277	3.18973	4.68059	3.41163	1.77046	6.00486e-05	0.000623511
ENSDARG00000003776	pip4k2aa	10.4605	11.0677	9.52317	19.9521	11.297	6.69105	3.40927	1.76946	1.82221e-08	4.91239e-07
ENSDARG00000042072	fbxl17	0.202625	0.476237	0.0935172	0.160645	0.199358	0.314134	3.40773	1.76881	0.289928	0.558222
ENSDARG00000077349	SORCS3	0.379923	0.152396	0.12469	0.192774	0.0332264	0.345547	3.40517	1.76773	0.285236	0.55245
ENSDARG00000029388	si:dkey-90m5.4	2.38085	2.89552	3.66276	5.10851	4.2862	3.5183	3.40023	1.76563	3.253e-05	0.000365061
ENSDARG00000077799	egr4	12.968	13.106	12.4534	20.7553	15.1512	10.6805	3.39876	1.76501	4.53595e-07	8.59633e-06
ENSDARG00000053389	jade2	0.126641	0.114297	0.0467586	0.096387	0.166132	0.157067	3.3972	1.76434	0.3537	0.629966
ENSDARG00000054054	zgc:153219	0.55722	0.666731	0.483172	1.28516	0.664528	0.18848	3.39664	1.76411	0.0109431	0.0505423
ENSDARG00000075948	slco4a1	0.379923	0.266693	0.0935172	0.289161	0.232585	0.18848	3.39469	1.76328	0.155044	0.366702
ENSDARG00000076609	si:ch211-199g17.9	2.45683	2.99077	3.10166	6.13664	4.25298	1.82198	3.39329	1.76268	1.77864e-06	2.91106e-05
ENSDARG00000099439	serp1	13.196	16.3063	17.6748	29.8479	18.6068	11.78	3.39319	1.76264	1.30822e-07	2.86023e-06
ENSDARG00000032868	pde4ba	27.1012	28.498	23.9404	58.9246	27.3121	15.6125	3.39286	1.7625	1.50749e-08	4.1182e-07
ENSDARG00000036893	f13a1b	4.7617	6.43872	5.50193	13.6548	8.50595	2.63872	3.38778	1.76034	8.8003e-09	2.55074e-07
ENSDARG00000004196	tnfsf10l	11.1444	13.5442	11.939	21.3337	14.819	9.32977	3.38563	1.75942	2.05615e-07	4.27755e-06
ENSDARG00000058448	zrsr2	2.38085	3.04792	2.21324	3.4378	2.69134	1.97904	3.3811	1.75749	0.000135709	0.00126566
ENSDARG00000018944	hoga1	5.34425	8.43892	8.41655	12.3697	9.27016	7.13084	3.38045	1.75721	1.84891e-06	3.00525e-05
ENSDARG00000098874	exoc6b	6.18008	7.60074	6.79559	10.4098	6.77818	6.06278	3.37978	1.75693	1.62493e-06	2.68214e-05
ENSDARG00000025089	loxl4	1.1651	1.54301	1.12221	2.53819	1.66132	0.691094	3.37959	1.75685	0.000637602	0.00477358
ENSDARG00000057142	zgc:194252	0.202625	0.152396	0.171448	0.257032	0.0664528	0.314134	3.3769	1.7557	0.252542	0.511135
ENSDARG00000101933	si:dkey-205h23.2	1.9756	2.91457	1.808	3.79122	2.42553	1.82198	3.37572	1.75519	8.32609e-05	0.00082821
ENSDARG00000090182	zgc:110434	0.0759845	0.0380989	0.109103	0.064258	0.0332264	0.0942401	3.37346	1.75423	0.484302	0.76313
ENSDARG00000068286	slc7a4	0.430579	0.285742	0.32731	0.224903	0.132906	0.534027	3.37243	1.75379	0.26298	0.525013
ENSDARG00000091667	si:dkey-234i14.3	0.455907	0.323841	0.529931	0.481935	0.465169	0.816748	3.3724	1.75378	0.121481	0.309553
ENSDARG00000009567	spegb	22.2635	21.8307	20.1841	37.0769	25.0859	15.3611	3.37227	1.75372	2.91558e-07	5.82853e-06
ENSDARG00000061335	galnt1	10.1313	12.2679	9.71021	15.7753	13.3238	7.979	3.372	1.7536	6.58311e-07	1.19811e-05
ENSDARG00000062430	gpd2	0.607876	0.476237	0.311724	0.289161	0.199358	0.659681	3.37155	1.75341	0.20293	0.44179
ENSDARG00000075470	znf989	0.354595	0.666731	0.670207	0.514064	0.498396	0.722508	3.36874	1.75221	0.114578	0.295933
ENSDARG00000099479	CABZ01069339.1	11.3977	10.9534	10.3648	21.7835	12.5928	6.59681	3.36806	1.75192	1.43335e-08	3.92371e-07
ENSDARG00000035958	tnni2b.1	33.7878	53.4528	55.4869	106.765	65.6221	32.45	3.36704	1.75148	3.38234e-06	5.12513e-05
ENSDARG00000104186	fbxo43	0.455907	0.476237	0.296138	0.514064	0.265811	0.439787	3.36676	1.75136	0.107667	0.283054
ENSDARG00000062108	iffo1b	0.785174	0.742929	0.311724	0.192774	0.265811	0.910988	3.36609	1.75107	0.233174	0.484436
ENSDARG00000059630	mlec	0.658533	0.36194	0.358483	0.706838	0.431943	0.314134	3.36576	1.75093	0.0494749	0.161581
ENSDARG00000039502	eef1a1a	18.6669	23.9452	23.4572	41.093	24.0227	15.2669	3.36572	1.75091	1.6707e-07	3.56202e-06
ENSDARG00000036414	si:ch73-335l21.1	11.2204	11.7345	11.6117	21.0124	11.2637	10.335	3.36434	1.75032	2.4986e-07	5.08277e-06
ENSDARG00000019772	si:ch1073-280e3.1	0.785174	1.98114	1.94828	3.05226	2.25939	1.44502	3.36395	1.75016	0.000393093	0.00317916
ENSDARG00000002131	celf2	4.939	3.40986	2.02621	2.63458	2.52521	3.92667	3.36223	1.74942	0.000694822	0.0051355
ENSDARG00000061377	efcab1	0.455907	0.647682	0.57669	1.54219	0.664528	0.157067	3.35978	1.74837	0.00674133	0.0343167
ENSDARG00000031709	mllt1b	3.87521	4.95286	4.75379	7.29329	5.44913	2.89003	3.35953	1.74826	1.54513e-06	2.56475e-05
ENSDARG00000087186	si:ch211-232b12.5	2.07691	2.09544	1.57421	3.53419	2.19294	1.1623	3.35892	1.748	8.24456e-05	0.000821689
ENSDARG00000069968	pcsk7	17.8057	20.2305	20.5114	29.9764	26.8469	16.3035	3.35866	1.74788	2.71449e-06	4.21788e-05
ENSDARG00000055342	slc16a13	3.14069	4.00039	2.68083	7.29329	2.69134	2.16752	3.35792	1.74757	4.46733e-07	8.47837e-06
ENSDARG00000068650	fam214b	11.5496	14.7443	13.2015	24.6108	13.1244	9.36119	3.35764	1.74745	5.87183e-08	1.41753e-06
ENSDARG00000074121	dnmbp	4.98965	6.34347	6.87352	9.34954	6.0472	6.03137	3.3567	1.74704	4.50428e-06	6.59966e-05
ENSDARG00000041502	tgfb1a	4.73637	6.41967	5.95393	10.5383	7.14367	3.54971	3.3547	1.74618	2.20594e-07	4.53598e-06
ENSDARG00000032005	ccdc65	0.481235	0.438138	0.280552	0.160645	0.598075	0.345547	3.35179	1.74493	0.191727	0.425627
ENSDARG00000104480	hcn1	0.633204	0.590534	0.311724	0.385548	0.332264	0.565441	3.3465	1.74265	0.142032	0.345201
ENSDARG00000098583	wbp1	26.9998	29.9839	29.0839	51.0851	40.6026	16.9946	3.34532	1.74214	6.52557e-07	1.18926e-05
ENSDARG00000086300	FAM107A (1 of many)	0.531892	0.285742	0.109103	0.192774	0.299037	0.314134	3.34429	1.7417	0.209794	0.451321
ENSDARG00000009783	dirc2	8.20633	9.35329	7.7931	12.3054	9.83501	5.56017	3.34273	1.74103	5.01858e-07	9.45041e-06
ENSDARG00000059357	sarnp	19.2241	25.3739	30.8919	39.5508	31.1663	26.0417	3.34221	1.7408	1.60224e-05	0.000196011
ENSDARG00000031203	commd1	18.1856	28.1551	21.509	37.6231	32.1299	15.2041	3.34128	1.7404	1.03958e-06	1.81023e-05
ENSDARG00000045555	sco2	2.48216	2.99077	3.74069	4.65871	3.85426	3.14134	3.34086	1.74022	5.63339e-05	0.000591736
ENSDARG00000062058	slc12a7b	38.7521	42.3851	38.5759	59.9206	42.4301	36.2825	3.3402	1.73994	2.01157e-05	0.00023991
ENSDARG00000104833	si:ch211-79h15.3	0.101313	0.152396	0.0623448	0.096387	0.0332264	0.219894	3.33924	1.73952	0.451466	0.731671
ENSDARG00000044622	polq	22.4914	32.2889	33.6974	55.6474	39.2736	23.3716	3.33813	1.73904	2.62348e-06	4.0974e-05
ENSDARG00000069808	ostm1	2.93807	4.45758	4.20828	8.00012	4.81783	2.29318	3.33799	1.73898	4.51475e-07	8.56225e-06
ENSDARG00000075092	si:dkey-52l18.4	1.34239	1.29536	1.57421	2.08839	0.996791	1.50784	3.33466	1.73754	0.0036974	0.0209838
ENSDARG00000037079	cfap36	12.0562	13.7537	16.1941	20.3055	16.0816	15.5182	3.33253	1.73662	1.00631e-05	0.000131706
ENSDARG00000016570	prlra	4.55907	4.81952	4.56676	9.83148	5.24977	2.95286	3.33033	1.73567	1.28018e-07	2.80617e-06
ENSDARG00000035350	ins	2.43151	4.05754	5.876	7.00412	4.95073	4.14657	3.3277	1.73452	1.21155e-05	0.000154145
ENSDARG00000045567	phpt1	0.379923	0.285742	0.280552	0.546193	0.332264	0.18848	3.32588	1.73374	0.0790536	0.22729
ENSDARG00000061466	cpne5a	0.227954	0.228594	0.140276	0.032129	0.265811	0.157067	3.32563	1.73363	0.390048	0.669132
ENSDARG00000071331	ryr3	60.0278	63.8157	63.2644	108.018	67.1505	52.9315	3.32511	1.7334	3.94477e-05	0.000433014
ENSDARG00000102907	CABZ01072043.1	13.2466	17.1064	20.3244	28.3378	21.9959	20.7014	3.32475	1.73325	1.48112e-05	0.000183216
ENSDARG00000097985	si:dkeyp-9a1.7	0.0506564	0.266693	0.311724	0.353419	0.232585	0.219894	3.32332	1.73263	0.17722	0.403272
ENSDARG00000019001	ak7a	1.01313	1.21917	1.26248	1.60645	1.32906	1.03664	3.32126	1.73173	0.00714902	0.0359858
ENSDARG00000005274	rad52	0.987799	1.37156	1.76124	2.08839	1.49519	1.35078	3.32118	1.7317	0.00314733	0.0184134
ENSDARG00000062103	ankrd24	4.20448	6.09583	5.0811	8.83548	6.61205	4.20939	3.31869	1.73061	2.04095e-06	3.25965e-05
ENSDARG00000056829	CR559945.1	5.67351	7.56264	7.10731	11.2452	6.87786	5.84289	3.31829	1.73044	1.26103e-06	2.15362e-05
ENSDARG00000095167	si:dkeyp-66d7.4	3.11537	4.19088	5.3149	6.36154	6.14688	3.89526	3.31789	1.73026	1.68793e-05	0.000205173
ENSDARG00000098667	grin3bb	0.481235	0.609583	0.623448	1.41368	0.431943	0.628268	3.31745	1.73008	0.0166314	0.0701203
ENSDARG00000031658	si:ch211-207d6.2	0.227954	0.133346	0.155862	0.064258	0.232585	0.157067	3.31708	1.72991	0.364522	0.641779
ENSDARG00000074119	frmpd2	0.886486	0.819127	0.452	0.449806	0.73098	0.659681	3.31669	1.72974	0.0916779	0.253046
ENSDARG00000100341	si:ch211-196h24.2	0.27861	0.419088	0.202621	0.32129	0.332264	0.219894	3.31533	1.72915	0.159157	0.373741
ENSDARG00000101367	si:ch73-193i22.1	2.81143	3.71465	5.48634	10.0564	5.08364	2.76438	3.31363	1.72841	1.48743e-07	3.21508e-06
ENSDARG00000086789	bahd1	5.21761	5.79104	5.28372	9.25316	4.58524	4.68059	3.31293	1.72811	1.33708e-06	2.26461e-05
ENSDARG00000103264	DCDC2C	0.151969	0.285742	0.545517	0.931741	0.265811	0.157067	3.31146	1.72747	0.0350191	0.124955
ENSDARG00000024966	MARK4 (1 of many)	20.0852	20.5734	19.2334	31.9684	21.2317	14.7957	3.31137	1.72743	5.88018e-07	1.08774e-05
ENSDARG00000099031	scn4ba	0.354595	0.114297	0.109103	0.257032	0.299037	0.0628268	3.31133	1.72741	0.14535	0.350314
ENSDARG00000054259	nat10	11.7776	13.487	14.464	19.5023	14.1212	13.8533	3.31132	1.72741	6.04123e-06	8.48259e-05
ENSDARG00000098912	si:zfos-632h11.5	0.83583	0.571484	0.794897	1.70284	1.16292	0.408374	3.31084	1.7272	0.00473055	0.0256983
ENSDARG00000098683	zmiz2	0.709189	0.628633	0.670207	0.738967	0.664528	0.471201	3.30769	1.72583	0.0519658	0.167438
ENSDARG00000096073	col19a1	0.151969	0.190495	0.233793	0.096387	0.199358	0.157067	3.30489	1.7246	0.360924	0.637847
ENSDARG00000079679	cep112	2.25421	2.00019	2.54055	2.76309	2.35907	2.48166	3.30416	1.72429	0.000840244	0.00602133
ENSDARG00000005315	celf1	31.9388	43.2042	43.9063	66.7641	46.2511	29.5286	3.30334	1.72393	7.04258e-06	9.68919e-05
ENSDARG00000100892	cfap53	0.83583	0.761979	1.15338	1.60645	0.73098	0.879575	3.30018	1.72254	0.0103869	0.0484696
ENSDARG00000096003	USMG5	31.0777	39.9467	47.8341	71.23	50.9693	32.2615	3.29926	1.72214	1.23407e-05	0.000156586
ENSDARG00000034146	ccnk	3.49529	4.83857	5.09669	7.83948	4.68492	4.17798	3.29694	1.72113	4.84827e-06	7.03396e-05
ENSDARG00000062934	gpr12	0.455907	0.380989	0.140276	0.064258	0.598075	0.157067	3.29406	1.71987	0.231288	0.481429
ENSDARG00000102447	gdpd4a	0.455907	0.34289	0.264966	0.224903	0.398717	0.376961	3.29362	1.71967	0.204297	0.44375
ENSDARG00000097489	si:ch73-390p7.2	1.59568	2.68598	2.94579	5.39767	3.72135	1.1623	3.29346	1.7196	5.3335e-06	7.65034e-05
ENSDARG00000005834	gatad2b	0.83583	0.36194	0.342897	0.610451	0.299037	0.534027	3.29336	1.71956	0.0800332	0.229351
ENSDARG00000098196	znf1077	0.253282	0.476237	0.296138	0.546193	0.265811	0.314134	3.28884	1.71758	0.105249	0.278404
ENSDARG00000069774	flot2b	16.1847	16.935	14.2926	23.3899	18.1748	10.1465	3.28843	1.7174	4.20696e-07	8.07289e-06
ENSDARG00000097637	si:ch211-246i5.5	3.7739	4.34328	3.60041	7.6467	4.38588	2.29318	3.28562	1.71617	6.07266e-07	1.11512e-05
ENSDARG00000069423	tmie	2.33019	3.08601	3.19517	4.27316	2.72456	2.92144	3.28545	1.71609	0.000120265	0.00113839
ENSDARG00000022532	chrnb1l	0.253282	0.152396	0.109103	0.192774	0.199358	0.125654	3.28533	1.71604	0.230596	0.480403
ENSDARG00000005590	mtf2	3.64726	4.01944	3.91214	6.26516	4.12007	2.92144	3.28506	1.71592	6.33422e-06	8.82876e-05
ENSDARG00000036510	ccnt2b	17.983	21.2021	18.0488	37.109	21.7965	11.5915	3.28432	1.7156	7.03932e-08	1.66048e-06
ENSDARG00000018896	mmp24	0.810502	0.304792	0.311724	0.096387	0.431943	0.502614	3.28331	1.71515	0.247349	0.503693
ENSDARG00000063661	nuak2	5.24293	6.15298	6.10979	9.95999	6.14688	4.61777	3.28193	1.71454	1.20035e-06	2.06323e-05
ENSDARG00000029381	aldh3a2b	0.709189	0.34289	0.296138	0.128516	0.265811	0.596854	3.28183	1.7145	0.282542	0.549111
ENSDARG00000067520	SLC27A2 (1 of many)	5.92679	6.38157	7.96455	9.86361	6.18011	7.82193	3.28128	1.71426	1.57107e-05	0.000192729
ENSDARG00000102380	FO704641.1	0.126641	0.0761979	0.0311724	0.032129	0.0332264	0.125654	3.27957	1.71351	0.569654	0.835392
ENSDARG00000028163	prg4b	2.7861	4.95286	5.01876	6.39367	5.18332	4.11515	3.27926	1.71337	2.43273e-05	0.000283283
ENSDARG00000102725	CABZ01081909.1	0.101313	0.247643	0.264966	0.449806	0.265811	0.0628268	3.27855	1.71306	0.104575	0.27698
ENSDARG00000096867	clmn	0.55722	0.571484	0.140276	0.417677	0.431943	0.28272	3.27696	1.71236	0.108464	0.284532
ENSDARG00000068474	si:dkey-94e7.2	2.20355	2.43833	2.93021	4.85148	2.92392	2.04187	3.27557	1.71175	2.65744e-05	0.00030544
ENSDARG00000102272	coro6	2.73544	3.39081	5.25255	9.15677	5.21654	2.54448	3.27461	1.71132	3.51219e-07	6.88162e-06
ENSDARG00000069168	si:dkey-73n10.1	3.84988	5.02906	5.47076	7.10051	6.97754	3.95809	3.27002	1.7093	1.08271e-05	0.000139806
ENSDARG00000079190	sycp2l	0.202625	0.380989	0.296138	0.706838	0.166132	0.345547	3.26899	1.70885	0.0795143	0.228183
ENSDARG00000063580	si:ch1073-219n12.1	1.49436	0.857226	0.389655	0.257032	0.465169	1.19371	3.2688	1.70876	0.154417	0.365819
ENSDARG00000061580	kctd7	4.00185	4.97191	4.23945	4.94787	4.65169	3.95809	3.26864	1.70869	7.08343e-05	0.000721853
ENSDARG00000069484	dab2ipa	0.810502	0.571484	0.389655	0.64258	0.332264	0.722508	3.26552	1.70731	0.0873851	0.244315
ENSDARG00000103703	CLDN23	0.27861	0.571484	0.436414	1.09239	0.199358	0.345547	3.26435	1.70679	0.0311306	0.114111
ENSDARG00000091756	insm1a	15.0956	16.8207	15.633	24.5466	14.8522	11.3402	3.26364	1.70648	4.40535e-07	8.39667e-06
ENSDARG00000012340	ptpn11b	0.607876	0.552435	0.187034	0.706838	0.199358	0.439787	3.26361	1.70647	0.0693805	0.207331
ENSDARG00000059093	si:ch211-173b16.3	2.35552	2.05734	1.30924	2.60245	1.49519	1.79056	3.26104	1.70533	0.0010496	0.00731478
ENSDARG00000061363	GFOD1	0.177297	0.133346	0.077931	0.032129	0.0332264	0.251307	3.25879	1.70434	0.5734	0.838897
ENSDARG00000006353	itga5	4.15382	4.64807	4.55117	7.26116	3.92071	3.64395	3.25717	1.70362	4.68488e-06	6.82294e-05
ENSDARG00000015536	sox6	18.0843	18.8399	18.0488	23.647	20.4342	15.2983	3.25636	1.70326	6.59319e-06	9.12281e-05
ENSDARG00000100084	CABZ01084603.1	1.01313	1.21917	0.452	0.385548	0.930339	1.06805	3.2557	1.70297	0.101128	0.271198
ENSDARG00000096639	si:ch211-101l18.8	0.83583	1.12392	1.34041	2.31329	1.2626	0.879575	3.25518	1.70274	0.00214451	0.0133633
ENSDARG00000057626	josd2	8.58625	10.382	10.848	16.8999	12.4931	6.78529	3.25343	1.70196	4.33264e-07	8.28776e-06
ENSDARG00000022730	aasdh	0.227954	0.285742	0.109103	0.160645	0.199358	0.157067	3.25243	1.70152	0.27748	0.541947
ENSDARG00000086336	si:ch211-157b11.12	2.6088	2.68598	3.91214	7.29329	3.92071	1.31936	3.24931	1.70013	4.43189e-07	8.43517e-06
ENSDARG00000075444	cgref1	9.37143	14.8967	10.8168	13.9119	12.9251	9.45543	3.24894	1.69997	8.35613e-06	0.000112463
ENSDARG00000013360	sh3gl3a	4.45776	4.80047	3.89655	9.60657	4.85105	2.29318	3.24662	1.69894	9.44471e-08	2.15735e-06
[truncated: 15,212 more rows]

## Sheet: HC Enriched (FC>2, IP CPM>1)
Gene_ID	Gene_name	IN1_CPM	IN2_CPM	IN3_CPM	IP1_CPM	IP2_CPM	IP3_CPM	DESeqFC_IP/IN	DESeqLFC_IP/IN	p-value	FDR
ENSDARG00000070620	grin2db	0.405251	0.36194	0.389655	16.2894	25.7837	47.8112	238.451	7.89755	2.57812e-79	6.85987e-75
ENSDARG00000012297	cnga3b	1.06378	1.08582	1.09103	41.4143	44.3572	114.784	171.145	7.41908	4.31695e-58	2.87164e-54
ENSDARG00000095475	si:ch211-196j1.2p	0.126641	0.114297	0.140276	5.55832	5.88107	8.35596	140.543	7.13486	3.26079e-59	2.8921e-55
ENSDARG00000070726	cnga3a	2.76077	2.55263	2.94579	54.298	79.9094	184.177	120.513	6.91304	9.33809e-42	1.38038e-38
ENSDARG00000005586	zbtb20	0.101313	0.152396	0.0155862	4.46593	3.32264	4.58635	109.138	6.77001	2.09165e-44	3.97533e-41
ENSDARG00000103864	CABZ01117436.1	0.0506564	0.0571484	0.0935172	3.984	3.32264	3.64395	108.301	6.75891	3.3935e-40	4.51472e-37
ENSDARG00000025797	abhd2a	0.126641	0.152396	0.155862	4.56232	5.4159	6.53398	105.047	6.71489	8.75425e-51	2.58815e-47
ENSDARG00000093232	si:dkey-202p8.1	0.177297	0.152396	0.109103	3.24503	2.99037	5.8743	98.8787	6.62759	1.96621e-42	3.07746e-39
ENSDARG00000007982	onecut1	1.49436	0.70483	0.561103	29.398	26.8137	19.1307	87.7843	6.45589	8.77067e-71	1.16685e-66
ENSDARG00000033104	tmc2a	0.177297	0.476237	0.296138	6.71496	7.97433	10.0209	85.964	6.42566	5.8011e-55	2.20508e-51
ENSDARG00000056929	kdm6bb	5.21761	3.6956	3.52248	59.6636	86.1228	142.24	83.5368	6.38434	4.88478e-40	6.18925e-37
ENSDARG00000074638	loxhd1b	0.633204	0.70483	0.904	11.9841	13.2573	26.0417	77.3548	6.27342	3.0149e-57	1.60441e-53
ENSDARG00000036844	tsen54	0.683861	1.12392	0.966345	17.4461	14.2209	37.6332	76.4564	6.25657	7.42753e-56	3.29386e-52
ENSDARG00000044212	CR735126.1	3.57127	3.6956	9.81931	124.757	98.8817	231.014	67.5991	6.07893	5.21168e-29	2.88901e-26
ENSDARG00000068760	tnks1bp1	28.5195	46.195	61.5811	582.146	774.939	1863.32	65.1177	6.02498	3.07723e-06	4.71653e-05
ENSDARG00000087953	wu:fi09b08	109.24	1.7716	42.9712	656.203	1695.24	1996.26	55.9002	5.80478	6.29751e-05	0.000649726
ENSDARG00000096831	si:dkey-73p2.5	0.101313	0.266693	0.249379	2.02413	1.59487	5.84289	55.2185	5.78708	1.69665e-28	8.36007e-26
ENSDARG00000061268	ago2	0.253282	0.0952473	0.077931	2.24903	2.8907	1.75915	53.5005	5.74148	1.02957e-23	3.01043e-21
ENSDARG00000036462	rab11fip1b	3.03938	3.92419	2.72759	42.8601	44.4237	54.9106	50.7958	5.66664	3.75058e-44	6.65302e-41
ENSDARG00000089602	si:dkey-217f16.1	0.0506564	0.190495	0.0623448	1.06026	1.09647	2.45024	50.0192	5.64441	1.34946e-15	1.36526e-13
ENSDARG00000094738	loxhd1a	0.0506564	0.133346	0.202621	1.70284	1.79422	2.79579	47.7801	5.57834	8.83834e-20	1.63313e-17
ENSDARG00000101205	si:dkey-242k1.6	0.0759845	0.133346	0.140276	2.12051	2.25939	3.39265	46.8174	5.54897	1.74328e-23	5.04187e-21
ENSDARG00000099968	BX322612.1	0.101313	0.114297	0.171448	2.37755	2.52521	2.356	45.599	5.51093	2.71225e-22	6.80827e-20
ENSDARG00000101455	si:ch211-284k5.2	0.354595	0.400039	0.639034	13.1086	8.57241	5.93713	45.3048	5.50159	1.16498e-49	3.09979e-46
ENSDARG00000012125	cnga1	0.506564	0.647682	1.87034	16.0002	16.6464	22.3663	43.513	5.44337	1.88104e-45	4.17088e-42
ENSDARG00000087429	si:dkey-73p2.2	0.303938	0.438138	0.0467586	4.33742	3.09005	2.38742	43.239	5.43426	3.24372e-29	1.91798e-26
ENSDARG00000079688	tnrc6a	43.3618	50.3668	48.551	1114.75	804.311	312.689	41.7671	5.38429	1.28714e-11	6.5989e-10
ENSDARG00000087337	wu:fi09b08	413.761	8.40082	0.0155862	229.337	1715.25	2075.39	40.8405	5.35193	0.000119348	0.00113051
ENSDARG00000090886	CU856539.4	0.531892	0.552435	0.794897	13.6227	10.9315	6.50257	39.5863	5.30693	7.63383e-48	1.84655e-44
ENSDARG00000089952	DYNLRB2	0.0506564	0.133346	0.140276	3.56632	3.38909	1.06805	39.3542	5.29845	4.25795e-23	1.18016e-20
ENSDARG00000102437	BX321875.2	1.08911	0.685781	0.358483	10.956	6.27979	7.22508	37.5622	5.23121	4.51838e-45	9.24808e-42
ENSDARG00000073857	klf7a	0.303938	0.133346	0.187034	2.34542	2.8907	2.8272	36.2462	5.17976	1.3077e-22	3.44509e-20
ENSDARG00000071727	si:dkey-37o8.1	0.0506564	0.133346	0.218207	2.73097	1.59487	1.25654	35.8661	5.16455	2.27032e-16	2.62646e-14
ENSDARG00000105587	si:dkey-111f13.3	9.85266	13.468	13.8561	224.807	147.592	94.7113	32.6354	5.02837	1.58327e-27	7.26341e-25
ENSDARG00000015425	slc24a4a	0.253282	0.36194	0.342897	5.78322	4.41911	4.33505	32.4553	5.02038	5.41681e-32	4.00362e-29
ENSDARG00000076847	tnrc6c1	27.861	30.5744	30.4554	493.694	410.08	157.412	31.9663	4.99848	2.24324e-17	3.02986e-15
ENSDARG00000077721	knop1	11.9802	17.3731	23.3793	128.484	138.288	316.584	31.442	4.97462	9.3625e-16	9.65571e-14
ENSDARG00000099283	epb41a	30.4445	38.2132	45.652	194.927	242.519	631.755	30.8536	4.94736	7.96605e-10	2.95622e-08
ENSDARG00000095705	CDPF1	3.52062	5.10526	5.0811	54.7478	42.6627	44.9211	30.0811	4.91079	9.14067e-36	8.68624e-33
ENSDARG00000078072	si:ch211-232i5.1	0.582548	0.685781	0.514345	3.18077	3.95394	6.43974	29.8042	4.89744	7.89078e-28	3.74925e-25
ENSDARG00000097891	si:ch73-4e5.1	3.21668	3.29556	2.40028	24.8036	23.6904	23.026	29.6515	4.89003	1.12701e-40	1.57829e-37
ENSDARG00000015543	s100a1	0.506564	0.495286	0.639034	10.7953	7.40948	3.0471	29.4644	4.8809	1.48887e-39	1.80072e-36
ENSDARG00000101240	CU651662.2	0.886486	1.02867	0.716965	9.95999	5.74816	10.4607	29.203	4.86804	6.88784e-37	7.04891e-34
ENSDARG00000057276	iqca1	0.607876	0.571484	0.748138	2.60245	4.51879	7.72769	27.3137	4.77155	1.82126e-26	6.92286e-24
ENSDARG00000041301	crybb3	0.151969	0.209544	0.187034	1.70284	1.06324	2.89003	27.0917	4.75978	2.35789e-14	1.99805e-12
ENSDARG00000020845	tns1b	0.759845	0.685781	0.561103	3.984	4.55201	7.13084	27.0096	4.7554	1.54755e-28	7.7693e-26
ENSDARG00000077360	zgc:173593	0.658533	0.380989	0.701379	11.4058	5.68171	3.17275	26.0816	4.70496	1.1102e-37	1.23084e-34
ENSDARG00000079546	BX548000.1	0.0759845	0.209544	0.171448	3.59845	1.03002	1.72774	25.3124	4.66177	4.07441e-16	4.51717e-14
ENSDARG00000078832	si:dkey-73p2.3	0.987799	1.79065	1.40276	6.71496	8.63886	16.3035	25.1435	4.65211	2.01231e-30	1.37291e-27
ENSDARG00000054290	acin1a	88.9779	117.04	141.897	631.046	648.446	1441.78	25.1139	4.65042	0.000100539	0.000975612
ENSDARG00000011602	si:dkeyp-117h8.2	14.3611	15.5063	16.3967	54.041	59.741	181.821	24.3454	4.60558	5.4327e-18	7.94248e-16
ENSDARG00000095639	si:dkey-177p2.5	1.41838	1.56206	2.11972	24.2574	15.5167	14.9528	24.3379	4.60513	1.24473e-38	1.44e-35
ENSDARG00000073936	BX511021.2	0.151969	0.247643	0.249379	2.66671	1.36228	1.60208	24.0679	4.58904	4.00866e-14	3.28192e-12
ENSDARG00000014209	ODF3L2 (1 of many)	0.734517	0.819127	0.888414	12.3697	8.87144	3.01568	23.565	4.55857	1.80556e-37	1.9217e-34
ENSDARG00000095906	si:dkey-235h8.1	11.7776	12.1536	11.6741	142.042	95.9578	52.6174	23.2523	4.5393	6.39772e-29	3.47409e-26
ENSDARG00000043757	ptbp3	0.329266	0.571484	0.358483	2.18477	2.49198	3.45547	22.3587	4.48276	2.3601e-17	3.17159e-15
ENSDARG00000096967	si:dkey-207j16.10	0.177297	0.380989	0.296138	2.79522	1.82745	4.27222	21.724	4.44122	5.94268e-18	8.64059e-16
ENSDARG00000003998	phyhipla	0.633204	0.514336	0.296138	3.14864	3.75458	2.92144	21.3156	4.41384	1.28301e-20	2.68805e-18
ENSDARG00000056617	rpgra	0.329266	0.457187	0.452	3.30929	1.39551	3.20416	21.1926	4.40549	3.64413e-17	4.77651e-15
ENSDARG00000031756	mef2aa	1.13977	1.33346	1.40276	10.1206	8.04078	7.82193	20.5153	4.35863	4.36798e-31	3.05851e-28
ENSDARG00000018004	nkx2.5	0.405251	0.590534	0.716965	6.39367	4.55201	4.20939	20.2508	4.33991	6.79797e-26	2.44433e-23
ENSDARG00000035133	pho	2.17822	2.26689	1.79241	11.3415	7.94111	16.0837	20.1391	4.33193	1.35283e-29	8.57052e-27
ENSDARG00000028213	ttn.2	69.2979	63.549	78.9441	396.568	540.261	544.457	19.9084	4.31531	2.76341e-07	5.55774e-06
ENSDARG00000075542	zfhx4	49.1113	53.91	55.6116	365.949	363.098	321.327	19.9034	4.31495	1.61126e-10	6.8596e-09
ENSDARG00000098702	zgc:165603	0.151969	0.0952473	0.296138	2.57032	1.06324	1.50784	19.6237	4.29453	6.7028e-12	3.63976e-10
ENSDARG00000069499	spag1b	0.55722	0.571484	0.389655	4.72296	4.21975	2.8272	19.5981	4.29264	1.3797e-22	3.56417e-20
ENSDARG00000026406	anxa5a	2.73544	4.13373	4.76938	48.9646	25.1191	18.5339	19.5324	4.2878	7.36763e-36	7.26067e-33
ENSDARG00000070698	kbtbd8	2.48216	3.12411	2.8211	23.4863	17.5103	14.2931	19.4214	4.27958	6.57334e-34	5.83012e-31
ENSDARG00000033450	nkap	22.998	30.2315	42.3945	165.946	196.135	271.349	19.2055	4.26345	6.31201e-12	3.44866e-10
ENSDARG00000076005	piezo2a.2	2.6088	3.37176	2.86786	27.149	18.7397	17.0889	19.108	4.2561	3.14026e-33	2.61113e-30
ENSDARG00000071585	si:dkeyp-110e4.11	1.49436	1.46681	1.90152	16.193	9.66888	7.44497	18.8071	4.23321	7.72568e-34	6.63113e-31
ENSDARG00000006527	brd3a	10.0046	9.79143	7.48138	32.6752	37.6787	60.4079	18.7392	4.22799	3.47999e-23	9.74691e-21
ENSDARG00000013863	fam133b	26.4933	37.2798	37.2822	155.761	134.7	280.804	18.6999	4.22496	4.07281e-12	2.31059e-10
ENSDARG00000006923	cacna1ab	2.55815	1.58111	1.68331	8.73909	8.00756	15.2983	18.6852	4.22382	3.45073e-27	1.53028e-24
ENSDARG00000070045	celf4	2.27954	1.86685	1.71448	9.34954	7.84143	14.6386	18.3061	4.19426	4.73721e-27	2.00076e-24
ENSDARG00000068787	slc6a17	1.1651	0.419088	0.623448	1.7671	2.45875	6.91094	18.1817	4.18442	4.26156e-18	6.33472e-16
ENSDARG00000105639	si:cabz01078386.1	1.9756	3.04792	5.01876	27.4382	28.5082	21.1726	17.8444	4.1574	9.50509e-29	4.95905e-26
ENSDARG00000101637	ccnd1	34.3957	41.204	38.6538	326.881	218.729	155.465	17.7422	4.14911	3.82045e-15	3.55435e-13
ENSDARG00000099091	si:ch73-158n7.2	0.126641	0.190495	0.218207	1.12452	1.32906	1.60208	17.6781	4.14389	1.04409e-08	2.98721e-07
ENSDARG00000053929	opn4b	0.405251	0.247643	0.249379	1.15664	1.1297	1.60208	17.6739	4.14355	5.99946e-09	1.80785e-07
ENSDARG00000104633	CABZ01075125.2	0.607876	1.29536	1.07545	6.16877	5.11686	8.67009	17.4724	4.12701	2.15574e-23	6.16773e-21
ENSDARG00000094854	ms4a17a.8	0.582548	1.25727	2.22883	3.63058	2.69134	23.1202	17.1072	4.09653	6.37721e-19	1.0672e-16
ENSDARG00000095684	si:dkey-229d2.6	0.177297	0.514336	0.233793	3.66271	1.1297	1.66491	17.0425	4.09106	1.07668e-13	8.25598e-12
ENSDARG00000018913	hmbox1b	0.405251	0.285742	0.280552	2.37755	2.12649	2.67014	16.5105	4.04531	1.00848e-13	7.80044e-12
ENSDARG00000075593	trim71	14.9436	18.0017	14.7913	133.4	101.772	40.5861	16.1515	4.0136	6.91549e-24	2.09099e-21
ENSDARG00000036773	s100s	7.24386	10.1343	9.53876	116.564	49.4409	19.7904	15.8707	3.98829	1.52516e-31	1.0968e-28
ENSDARG00000103057	zfhx3	38.4482	40.5373	37.2666	202.413	198.528	175.789	15.746	3.97691	3.5016e-13	2.46483e-11
ENSDARG00000058147	dnajc5b	0.759845	0.72388	0.857241	9.70296	5.05041	1.69632	15.6482	3.96793	4.68352e-27	2.00076e-24
ENSDARG00000105093	WDR63	0.810502	1.02867	1.2469	6.07238	3.78781	6.65964	15.5328	3.95724	1.95793e-21	4.37787e-19
ENSDARG00000098932	GIGYF1 (1 of many)	3.84988	2.78122	2.02621	11.8877	11.1973	12.7538	15.4925	3.9535	8.36031e-27	3.37047e-24
ENSDARG00000053166	chic1	2.7861	3.467	3.7251	29.8157	18.4739	9.80097	15.4659	3.95102	1.15246e-32	9.01901e-30
ENSDARG00000096997	si:dkey-53i3.1	0.911814	0.781028	1.29366	9.79935	5.31622	5.8743	15.4379	3.94841	1.12676e-25	3.99745e-23
ENSDARG00000053074	gipc3	0.83583	0.895325	0.857241	9.31741	4.31943	2.19894	15.4136	3.94613	4.60694e-26	1.70252e-23
ENSDARG00000086207	grin2da	2.05158	1.06677	0.701379	2.69884	3.42232	6.91094	15.2043	3.92641	1.22557e-18	1.96446e-16
ENSDARG00000086222	NAT16	18.9202	23.5642	21.244	120.002	103.135	89.1826	14.9932	3.90623	1.1212e-17	1.58539e-15
ENSDARG00000096637	si:dkey-11c5.11	0.759845	0.952473	1.37159	7.48606	5.71494	4.20939	14.8828	3.89558	2.68753e-23	7.60742e-21
ENSDARG00000101954	hoxc6b	1.74764	1.18107	1.54303	14.2653	7.40948	3.92667	14.6789	3.87567	3.34296e-30	2.22374e-27
ENSDARG00000078671	cdk5r2b	5.72417	7.2769	7.10731	50.2819	31.5651	29.026	14.6148	3.86935	4.76305e-26	1.7361e-23
ENSDARG00000016200	trib3	9.11814	11.8297	10.7701	81.8647	55.2555	31.7903	14.6116	3.86904	2.53909e-25	8.44503e-23
ENSDARG00000009281	dnm1b	4.28046	3.48605	2.61848	13.2693	12.4599	18.0627	14.4636	3.85435	4.3691e-24	1.33624e-21
ENSDARG00000003311	pank2	10.9418	11.925	9.21145	73.1578	48.0453	33.7066	14.3824	3.84623	3.15614e-25	1.02413e-22
ENSDARG00000004525	zgc:63882	2.38085	2.66693	2.08855	8.32141	9.33661	12.4711	14.1741	3.82519	3.03952e-22	7.41978e-20
ENSDARG00000100901	BX510946.1	0.101313	0.323841	0.218207	1.44581	1.22938	1.00523	14.0944	3.81705	2.00455e-07	4.1833e-06
ENSDARG00000105391	si:cabz01059983.1	0.481235	0.590534	0.467586	4.53019	2.25939	2.1047	14.0056	3.80793	7.36697e-16	7.77858e-14
ENSDARG00000055589	s100t	16.7166	18.6875	17.1137	197.144	75.291	26.3558	13.8699	3.79388	3.19548e-26	1.19754e-23
ENSDARG00000088124	adrb2a	1.29174	1.42871	1.40276	10.4741	8.33982	4.68059	13.8211	3.7888	1.85575e-25	6.33048e-23
ENSDARG00000042559	tnni1c	11.7523	16.3254	18.5476	126.685	80.7069	62.544	13.7377	3.78007	1.83756e-19	3.30363e-17
ENSDARG00000030417	PKD1	3.97652	4.01944	4.27062	28.6269	18.1416	15.3611	13.7058	3.77672	1.31301e-27	6.12922e-25
ENSDARG00000086856	stk35	0.582548	0.36194	0.0935172	1.2209	1.2626	1.1623	13.6235	3.76803	8.4475e-08	1.95283e-06
ENSDARG00000042409	RALGDS	3.57127	4.62902	3.97448	30.8117	19.2048	12.2826	13.4982	3.7547	7.15483e-29	3.80751e-26
ENSDARG00000006617	napga	4.12849	4.51472	4.78497	24.5787	19.1384	19.3506	13.336	3.73725	1.65568e-24	5.18287e-22
ENSDARG00000071860	nrn1a	6.58533	6.01963	4.95641	17.7673	20.2681	25.0051	13.226	3.7253	8.88231e-22	2.05513e-19
ENSDARG00000096803	si:ch73-91k6.6	6.3827	8.59131	9.99076	62.6194	43.294	20.4815	12.7116	3.66807	2.45492e-25	8.26843e-23
ENSDARG00000069804	si:ch211-198k9.6	0.253282	0.247643	0.374069	1.25303	1.19615	1.97904	12.6799	3.66447	1.24669e-07	2.74603e-06
ENSDARG00000103398	fabp1b.2	0.101313	0.228594	0.374069	1.79922	1.09647	1.47643	12.678	3.66425	7.03345e-08	1.66048e-06
ENSDARG00000060522	rfk	0.481235	0.647682	0.685793	2.79522	2.09326	3.14134	12.6562	3.66177	2.0978e-12	1.27149e-10
ENSDARG00000054680	chrna9	0.329266	0.685781	0.592276	4.62658	2.59166	1.47643	12.6055	3.65598	8.83982e-15	8.05513e-13
ENSDARG00000015566	dnmt3ab	3.7739	2.97172	1.51186	7.55032	8.07401	9.67532	12.5988	3.65521	1.78861e-21	4.10269e-19
ENSDARG00000020581	otofb	4.96432	6.49587	5.56428	43.9846	21.6968	12.5968	12.375	3.62936	4.49147e-29	2.59802e-26
ENSDARG00000081270	rn7sk	4.35645	2.24784	2.02621	9.15677	9.30339	15.7067	12.3343	3.62461	3.41155e-20	6.62588e-18
ENSDARG00000098349	hdac4	0.683861	0.457187	0.280552	1.2209	1.96036	1.79056	12.3178	3.62267	9.89627e-09	2.84363e-07
ENSDARG00000097369	si:ch1073-358o18.3	1.34239	1.33346	2.38469	8.28928	5.64848	10.6177	12.1838	3.6069	3.80684e-19	6.57743e-17
ENSDARG00000009470	hnf1a	2.88741	4.62902	4.87848	10.4419	11.5296	23.7799	12.1406	3.60177	1.18827e-17	1.66408e-15
ENSDARG00000088807	klhl22	1.24108	1.54301	1.48069	7.6467	5.24977	5.56017	12.0757	3.59404	3.89619e-20	7.5123e-18
ENSDARG00000015263	adma	4.17915	4.89571	3.78745	32.0648	20.2681	8.51303	12.0039	3.58543	1.30703e-28	6.68797e-26
ENSDARG00000014554	ppp1r3cb	9.32077	10.4391	13.373	54.5551	45.0882	35.9997	11.9576	3.57985	3.3441e-20	6.62112e-18
ENSDARG00000062447	hecw2a	0.886486	0.380989	0.12469	1.02813	1.09647	2.01046	11.8977	3.57261	1.2952e-07	2.83411e-06
ENSDARG00000052244	zgc:158564	26.6959	35.2034	38.6226	190.075	144.07	103.476	11.5967	3.53565	1.71359e-13	1.26303e-11
ENSDARG00000002609	rnf145a	6.07876	6.97211	7.76193	31.133	26.9466	23.9998	11.5134	3.52525	4.35724e-21	9.66145e-19
ENSDARG00000000563	ttn.1	18.0337	8.99135	9.81931	28.4984	44.0914	44.6384	11.5022	3.52383	2.94156e-17	3.91345e-15
ENSDARG00000028322	pex14	7.52247	9.27709	8.99324	46.5228	39.9713	21.6124	11.3659	3.50664	3.1349e-22	7.58303e-20
ENSDARG00000102000	wu:fj30f06	4.71104	6.00058	7.16965	24.9321	28.907	21.6438	11.1853	3.48353	7.59922e-20	1.42394e-17
ENSDARG00000000183	ptpn4b	10.6125	12.1345	9.97517	70.716	38.8416	25.916	11.1641	3.4808	4.56659e-23	1.25266e-20
ENSDARG00000029263	hoxb3a	17.9577	19.4305	13.2171	66.4107	55.6542	46.2091	11.1603	3.4803	3.56543e-18	5.42109e-16
ENSDARG00000086764	mdc1	7.42116	7.65789	9.02441	17.2212	17.6764	39.0154	11.1463	3.4785	7.95395e-16	8.33223e-14
ENSDARG00000101072	cnot6b	3.49529	3.29556	3.49131	23.1329	11.3302	7.2879	11.1359	3.47715	6.47686e-27	2.69275e-24
ENSDARG00000037790	pvalb8	45.8187	62.749	70.3561	503.012	239.894	114.408	10.9756	3.45623	1.08049e-11	5.59331e-10
ENSDARG00000099523	si:ch211-198c1.10	0.759845	1.20012	0.654621	3.72697	1.72777	3.54971	10.9227	3.44926	1.20152e-12	7.5401e-11
ENSDARG00000096502	si:ch211-278f21.5	2.17822	2.43833	3.39779	22.6831	11.1973	5.78006	10.9009	3.44638	1.04575e-26	4.15305e-24
ENSDARG00000046141	zgc:162025	2.58347	5.02906	5.54869	10.5062	11.0312	22.4606	10.8783	3.44338	4.84464e-16	5.30478e-14
ENSDARG00000103132	dnaaf2	1.54502	1.924	1.99503	9.4138	7.44271	4.90049	10.8677	3.44198	1.56054e-20	3.21883e-18
ENSDARG00000105465	hnrnpa0a	10.3339	14.8586	17.3007	79.7763	44.3904	60.3451	10.797	3.43255	2.10425e-16	2.44497e-14
ENSDARG00000017006	dennd5a	2.00093	1.7335	1.60538	7.26116	5.88107	6.69105	10.6791	3.41672	3.81115e-18	5.72921e-16
ENSDARG00000086874	si:ch211-232i5.3	1.21575	1.12392	1.02869	2.57032	3.18973	3.83243	10.6761	3.41631	2.86425e-12	1.67868e-10
ENSDARG00000021163	thrb	6.81328	7.94363	7.06055	30.876	21.2649	24.1883	10.6233	3.40916	3.38345e-20	6.62112e-18
ENSDARG00000019205	fam120c	24.9483	30.2506	32.6999	165.818	109.68	77.7481	10.6213	3.40889	1.32463e-14	1.17879e-12
ENSDARG00000105434	GRXCR1	0.430579	0.457187	0.32731	1.79922	1.03002	1.1623	10.6119	3.40761	4.20817e-07	8.07289e-06
ENSDARG00000036816	pou2f2a	9.85266	12.3441	9.74138	50.8281	37.6123	24.1569	10.3574	3.37259	8.40606e-21	1.78935e-18
ENSDARG00000038439	fabp10a	52.2774	99.7049	117.13	426.031	450.317	285.171	10.3382	3.36992	2.41941e-06	3.81372e-05
ENSDARG00000093456	oip5-as1	40.753	49.8334	42.3321	268.856	165.268	70.8058	10.2896	3.36312	4.40566e-14	3.58489e-12
ENSDARG00000095765	si:ch1073-221c23.2	0.177297	0.380989	0.389655	1.992	1.16292	1.66491	10.1246	3.3398	1.96185e-07	4.10063e-06
ENSDARG00000099614	purab	7.69977	8.15317	7.99572	40.3219	28.8073	21.3925	10.1245	3.33977	8.84229e-21	1.86727e-18
ENSDARG00000087555	si:ch73-308l14.2	5.01498	7.52454	6.6709	19.6951	12.6925	26.4815	9.98244	3.31939	1.08414e-16	1.30529e-14
ENSDARG00000042613	crp3	6.35737	10.3058	8.12041	48.5791	31.4986	20.6072	9.92818	3.31153	4.95426e-21	1.08052e-18
ENSDARG00000018716	dgkh	3.29266	3.6194	4.27062	22.3618	14.1877	9.98946	9.89454	3.30663	2.84294e-22	7.06963e-20
ENSDARG00000100836	lrrc8c	3.16602	3.5813	4.52	22.4582	13.3238	4.99473	9.61754	3.26567	1.39647e-24	4.42349e-22
ENSDARG00000097414	si:ch211-106e7.2	1.13977	0.914375	1.15338	4.69084	3.62168	2.16752	9.6071	3.2641	6.22497e-14	4.9591e-12
ENSDARG00000039196	greb1l	3.72324	3.00982	2.05738	10.6347	7.40948	8.01041	9.60182	3.26331	5.16563e-19	8.69918e-17
ENSDARG00000097750	si:dkey-181d19.6	1.67166	2.00019	2.38469	9.95999	6.71173	6.21985	9.58483	3.26075	2.48296e-18	3.86354e-16
ENSDARG00000103884	FP236632.1	0.455907	0.647682	1.02869	3.14864	2.42553	2.29318	9.56697	3.25806	1.87194e-10	7.89359e-09
ENSDARG00000069027	BX005395.1	3.16602	2.30499	2.6029	23.4863	8.04078	4.08374	9.31444	3.21947	1.57093e-26	6.05786e-24
ENSDARG00000001129	dicer1	16.0327	16.2492	14.7757	71.7441	47.846	34.5233	9.29864	3.21702	1.12612e-17	1.58539e-15
ENSDARG00000052059	PAQR9	1.77297	2.28594	1.9171	10.7953	5.94752	3.54971	9.28618	3.21508	6.20071e-20	1.17849e-17
ENSDARG00000079415	dnajc30b	1.67166	2.49548	2.99255	5.81535	3.92071	10.0209	9.22278	3.2052	2.0085e-13	1.44049e-11
ENSDARG00000018411	mknk1	3.01405	4.11469	2.99255	13.944	10.0011	7.82193	9.20311	3.20212	1.80104e-19	3.26e-17
ENSDARG00000057974	parp12b	4.38178	5.75294	5.90717	13.6548	13.4567	19.759	9.20143	3.20186	2.13971e-15	2.09314e-13
ENSDARG00000100912	zgc:162297	0.177297	0.323841	0.545517	1.57432	1.29583	1.35078	9.16823	3.19664	3.34737e-06	5.07793e-05
ENSDARG00000099745	BAZ1A	1.51969	1.90495	1.18455	1.31729	2.29262	5.21462	9.13308	3.1911	4.67214e-09	1.4574e-07
ENSDARG00000014480	nr6a1b	0.83583	0.895325	0.685793	4.04826	2.35907	1.22512	9.11561	3.18834	2.10494e-11	1.04688e-09
ENSDARG00000104726	si:ch211-162e15.3	7.34517	9.48664	9.58552	38.6191	22.0955	25.6961	9.11541	3.18831	4.08023e-18	6.09926e-16
ENSDARG00000011824	pbxip1b	10.3846	11.8107	10.2246	27.9201	21.5639	38.8898	9.10591	3.1868	1.77103e-14	1.54301e-12
ENSDARG00000055638	ankrd33aa	1.41838	1.44776	1.0131	1.992	2.79102	3.67537	9.05426	3.1786	8.96214e-10	3.28917e-08
ENSDARG00000078995	tex11	0.303938	0.304792	0.810483	2.2169	1.49519	1.00523	9.05055	3.17801	3.24782e-07	6.41083e-06
ENSDARG00000038095	socs1a	2.20355	2.24784	2.50938	15.7111	5.64848	4.83766	9.02423	3.1738	6.7114e-22	1.58033e-19
ENSDARG00000104419	podxl2	6.05343	7.33405	6.06303	27.7273	18.8726	14.8271	9.00664	3.17099	8.3614e-20	1.55581e-17
ENSDARG00000015355	fosl1a	0.810502	1.04772	0.483172	4.11251	2.19294	1.4136	8.96878	3.16491	2.52692e-11	1.22694e-09
ENSDARG00000018006	vrk1	0.531892	0.552435	0.794897	2.28116	1.52841	2.04187	8.91816	3.15675	5.91441e-08	1.42417e-06
ENSDARG00000092855	SRBD1	1.24108	1.924	1.21572	1.28516	1.52841	6.47116	8.8857	3.15149	1.9757e-08	5.28335e-07
ENSDARG00000057833	gulp1b	0.683861	0.952473	0.498759	1.79922	1.39551	2.41883	8.87428	3.14963	2.00223e-07	4.18173e-06
ENSDARG00000070076	actr2b	0.810502	1.71445	1.57421	5.30129	3.68813	3.80102	8.85942	3.14721	1.85537e-13	1.35197e-11
ENSDARG00000058606	sik1	23.5552	23.8499	25.1406	132.114	76.1881	36.4395	8.76375	3.13155	1.0629e-16	1.28553e-14
ENSDARG00000015822	sesn3	10.6125	11.6583	10.1934	47.8722	31.4654	20.6386	8.7573	3.13049	3.2164e-19	5.63039e-17
ENSDARG00000005576	mphosph8	16.7673	19.5829	17.5189	32.4503	29.6712	63.1095	8.75676	3.1304	1.55678e-11	7.84523e-10
ENSDARG00000095930	myha	1.08911	1.18107	1.43393	1.67071	4.98396	1.97904	8.7214	3.12456	8.26507e-10	3.05865e-08
ENSDARG00000067975	atpif1a	39.2587	41.4516	53.4295	164.982	145.233	120.784	8.70262	3.12145	9.58338e-10	3.50749e-08
ENSDARG00000105120	gab2	1.03846	0.819127	0.981931	4.88361	3.09005	2.60731	8.69129	3.11957	7.47701e-13	4.84059e-11
ENSDARG00000077513	ppp1r3da	1.1651	1.08582	0.966345	4.65871	2.69134	2.07328	8.68592	3.11868	2.03154e-12	1.23414e-10
ENSDARG00000015722	kctd5a	2.48216	2.55263	2.94579	12.0163	10.8318	5.12038	8.64606	3.11204	1.28967e-18	2.05482e-16
ENSDARG00000090577	si:ch211-261n11.3	2.45683	4.07659	4.98759	18.6348	13.1909	9.3926	8.63785	3.11067	7.73074e-19	1.26975e-16
ENSDARG00000090169	si:dkey-1f1.3	0.430579	0.781028	0.748138	2.02413	2.15971	2.19894	8.61081	3.10615	6.70187e-08	1.59217e-06
ENSDARG00000105592	erv	0.455907	0.647682	0.935172	1.15664	1.761	2.79579	8.60777	3.10564	1.42615e-06	2.38961e-05
ENSDARG00000079161	bsnb	14.665	14.0395	14.0432	46.073	37.6455	39.5809	8.58869	3.10244	1.08074e-14	9.78107e-13
ENSDARG00000099164	NACC1 (1 of many)	6.25606	6.89591	5.73572	27.7595	19.2048	11.2146	8.5712	3.0995	2.36571e-20	4.8051e-18
ENSDARG00000043342	gpx3	4.02718	5.98153	6.48386	25.157	17.7097	18.7538	8.53626	3.0936	7.31637e-17	9.18274e-15
ENSDARG00000078859	g0s2	0.506564	0.742929	1.62097	3.50206	2.45875	3.73819	8.47878	3.08386	3.08428e-10	1.25484e-08
ENSDARG00000044980	kpna6	0.734517	0.914375	0.748138	3.24503	2.62488	1.82198	8.40054	3.07048	6.91643e-10	2.5811e-08
ENSDARG00000012684	atp2b1a	22.9473	25.1643	21.0414	43.6633	44.7559	69.2037	8.38445	3.06772	4.27994e-11	1.99791e-09
ENSDARG00000071562	mtus1a	5.09096	5.52435	5.95393	24.3217	16.1812	9.80097	8.3307	3.05844	7.41797e-20	1.39984e-17
ENSDARG00000031702	prkg1b	9.9793	10.8201	9.6011	37.848	30.8009	20.7014	8.30951	3.05476	2.61049e-17	3.49045e-15
ENSDARG00000029898	CNGA1 (1 of many)	1.89961	2.34308	3.24193	6.49006	5.98075	7.0366	8.29895	3.05293	1.22006e-13	9.22257e-12
ENSDARG00000007204	si:ch211-195b21.5	10.3339	11.2011	10.0843	18.4742	22.3614	31.1935	8.27234	3.0483	4.90501e-13	3.3125e-11
ENSDARG00000012281	zgc:65851	3.36865	3.84799	2.63407	7.06838	5.48235	10.6491	8.21374	3.03804	2.37205e-13	1.68758e-11
ENSDARG00000068122	cfap77	0.582548	0.876276	0.545517	2.40968	2.25939	1.47643	8.20967	3.03732	4.07782e-08	1.01689e-06
ENSDARG00000089303	BX572619.1	4.68571	6.89591	6.93586	25.2855	17.8093	11.6544	8.10524	3.01886	1.80057e-18	2.85176e-16
ENSDARG00000012820	nop56	51.3655	67.8923	61.3785	79.7121	114.498	213.705	8.0868	3.01557	2.60956e-06	4.08683e-05
ENSDARG00000098478	CABZ01069194.1	0.379923	0.70483	0.592276	1.41368	2.42553	1.4136	8.06491	3.01166	1.51277e-06	2.51888e-05
ENSDARG00000018825	tmem248	5.92679	6.70541	8.12041	24.161	20.401	14.0732	8.04765	3.00857	3.75877e-17	4.8593e-15
ENSDARG00000043157	dnajb13	1.44371	2.19069	4.22386	10.4741	8.67209	7.38214	7.9877	2.99778	3.18081e-15	3.01192e-13
ENSDARG00000018853	si:dkey-199f5.8	10.1819	11.8488	10.5986	41.9926	30.236	17.9056	7.96366	2.99343	7.71449e-18	1.10359e-15
ENSDARG00000095882	si:zfos-1697h8.1	0.911814	0.876276	0.810483	2.63458	4.02039	1.72774	7.95559	2.99197	1.17252e-09	4.15978e-08
ENSDARG00000037392	med19a	12.0056	17.9637	20.0439	58.1856	40.6691	43.2562	7.94883	2.99074	1.94504e-13	1.39903e-11
ENSDARG00000097897	sgip1a	15.4755	15.4872	17.9086	53.302	45.6198	42.5023	7.90901	2.9835	3.49949e-13	2.46483e-11
ENSDARG00000060187	si:ch211-214c7.5	1.67166	1.94305	1.90152	7.55032	6.14688	3.42406	7.86468	2.97539	3.64322e-15	3.4254e-13
ENSDARG00000074367	usp12b	5.3949	7.48644	6.90469	24.2895	17.0451	13.6648	7.84366	2.97153	3.44351e-17	4.53589e-15
ENSDARG00000094857	dio2	0.303938	0.533385	0.654621	1.7671	1.39551	1.09947	7.83777	2.97044	6.94872e-06	9.56996e-05
ENSDARG00000071005	ppp1r3ca	3.06471	4.11469	3.52248	11.4701	9.03758	7.63345	7.83118	2.96923	7.06105e-16	7.48527e-14
ENSDARG00000037539	tnnc1b	74.7435	97.9714	106.002	433.838	257.936	175.098	7.71909	2.94843	2.13034e-07	4.39753e-06
ENSDARG00000087732	Metazoa_SRP	20.3892	5.3529	5.92276	16.2573	34.2896	28.9631	7.68282	2.94164	8.96236e-13	5.76016e-11
ENSDARG00000103739	BAHCC1 (1 of many)	1.29174	0.952473	0.919586	1.41368	1.86068	3.14134	7.67308	2.93981	6.55585e-07	1.19396e-05
ENSDARG00000000631	ptpn4a	10.1819	11.5249	10.396	42.1854	28.0431	18.0313	7.64844	2.93517	2.14917e-17	2.93257e-15
ENSDARG00000093774	rbp2b	7.97838	16.935	20.6673	59.7921	47.3808	28.7747	7.64789	2.93506	1.67339e-14	1.46949e-12
ENSDARG00000056978	letm1	1.13977	0.933424	0.701379	1.992	1.761	1.97904	7.64337	2.93421	3.29373e-07	6.49663e-06
ENSDARG00000105822	si:cabz01117780.1	2.40618	4.00039	5.86041	16.5786	12.5928	8.63868	7.5995	2.92591	1.92993e-16	2.26218e-14
ENSDARG00000037919	rbbp6	27.3798	29.9839	31.6088	52.3382	54.2587	93.0464	7.57014	2.92032	8.94375e-09	2.58669e-07
ENSDARG00000060348	map3k3	3.19135	3.5813	2.61848	10.7311	7.87465	4.74342	7.5516	2.91678	1.51913e-16	1.80451e-14
ENSDARG00000103099	EARS2	4.00185	5.2767	5.62662	17.3818	12.9583	10.869	7.52917	2.91249	5.22543e-16	5.62907e-14
ENSDARG00000104118	antxr2a	1.21575	1.04772	0.592276	3.08439	2.15971	1.35078	7.52564	2.91181	7.74729e-09	2.27026e-07
ENSDARG00000089190	TANC1 (1 of many)	0.911814	0.933424	0.389655	1.992	1.39551	1.25654	7.51239	2.90927	1.55828e-06	2.58334e-05
ENSDARG00000060434	map1b	2.6088	1.48586	0.826069	2.24903	2.42553	3.95809	7.50676	2.90819	5.29945e-09	1.63392e-07
ENSDARG00000009209	slc9a6a	6.2054	6.00058	5.57986	17.0926	12.2273	14.0104	7.43294	2.89393	4.16442e-15	3.86086e-13
ENSDARG00000075774	foxj3	11.6256	15.5063	16.4123	46.4586	35.8513	30.094	7.42775	2.89293	5.21895e-14	4.19534e-12
ENSDARG00000102123	phtf2	36.6499	43.0328	44.7948	134.299	108.285	89.6538	7.42423	2.89224	9.32259e-10	3.41674e-08
ENSDARG00000042322	si:dkey-177p2.6	8.48494	10.2677	10.6298	37.6552	23.0591	18.314	7.41317	2.89009	1.28785e-16	1.54356e-14
ENSDARG00000040070	coil	2.43151	3.56225	3.42897	6.32942	5.98075	8.4502	7.40139	2.8878	7.40974e-12	3.97497e-10
ENSDARG00000105443	si:ch211-63p21.8	1.46903	1.33346	1.83917	3.75909	2.06004	4.71201	7.34145	2.87606	1.45283e-09	5.0598e-08
ENSDARG00000091419	nrarpa	10.8911	15.2015	14.9472	46.33	39.3068	22.4292	7.33228	2.87426	5.52827e-15	5.08984e-13
ENSDARG00000045373	pabpn1	67.9048	87.2466	102.448	166.685	158.423	273.265	7.32175	2.87219	2.31815e-05	0.000271963
ENSDARG00000105046	ccnf	7.04123	8.62941	8.04248	21.8477	14.7193	17.9685	7.31208	2.87028	1.27594e-14	1.13927e-12
ENSDARG00000053315	tmprss3a	1.82363	2.09544	1.51186	8.4178	4.2862	2.54448	7.30266	2.86842	2.6281e-15	2.5245e-13
ENSDARG00000105463	si:ch211-210k13.6	6.2054	7.58169	9.67903	33.9604	20.7	14.6072	7.29694	2.86729	5.1209e-17	6.51946e-15
ENSDARG00000030367	metrn	6.48401	7.315	6.40593	25.5426	17.909	8.76433	7.28166	2.86427	2.89101e-18	4.44647e-16
ENSDARG00000020777	cep85l	5.19228	5.98153	4.05241	18.7312	10.2337	8.76433	7.26663	2.86129	2.00649e-17	2.76625e-15
ENSDARG00000009727	twf2b	1.1651	1.67635	1.16897	7.45393	3.35586	1.03664	7.25249	2.85848	2.22899e-14	1.90704e-12
ENSDARG00000062531	mapk8ip3	21.7822	22.4403	17.0513	84.7885	49.1086	22.115	7.23732	2.85546	8.9919e-17	1.09751e-14
ENSDARG00000018351	hpda	30.9257	54.0624	55.0661	145.609	161.082	106.774	7.2257	2.85314	4.28823e-08	1.06537e-06
ENSDARG00000017780	rorcb	5.19228	5.86724	5.61103	30.2334	11.6957	5.59158	7.20485	2.84897	7.85137e-22	1.83254e-19
ENSDARG00000062323	adam23a	18.3376	16.573	16.3811	43.9846	34.3561	38.6385	7.19574	2.84714	1.5347e-12	9.51871e-11
ENSDARG00000057101	rnf180	2.00093	2.53358	2.38469	10.0885	5.9143	3.32982	7.19529	2.84705	6.26941e-16	6.69946e-14
ENSDARG00000077237	rfx7	5.11629	5.06716	4.37972	20.0164	10.5328	5.4031	7.15794	2.83954	2.25833e-19	4.03286e-17
ENSDARG00000036987	has2	1.08911	1.48586	1.09103	4.81935	3.12328	1.38219	7.1346	2.83483	4.9674e-11	2.28672e-09
ENSDARG00000062518	ulk1a	3.24201	3.96229	3.616	13.4942	8.77176	5.52876	7.12447	2.83278	1.8135e-16	2.13511e-14
ENSDARG00000070426	chac1	114.914	168.035	145.092	517.984	385.792	230.197	7.12425	2.83274	1.57064e-05	0.000192729
ENSDARG00000025866	ankdd1b	0.633204	0.819127	0.904	1.2209	1.09647	2.41883	7.00698	2.80879	4.79531e-05	0.000515321
ENSDARG00000017255	tmed1b	2.1529	2.87647	3.53807	10.1528	8.67209	4.71201	7.00664	2.80872	1.10461e-14	9.92952e-13
ENSDARG00000101584	si:ch211-132d3.4	16.3113	19.0876	18.5632	78.9089	36.25	25.2249	7.00522	2.80843	3.06474e-16	3.49986e-14
ENSDARG00000023185	si:rp71-1g18.13	0.810502	1.08582	0.857241	3.08439	1.62809	2.01046	6.98882	2.80505	8.0206e-08	1.87368e-06
ENSDARG00000090568	mrpl52	4.63506	5.77199	6.96703	17.5424	15.8822	11.623	6.98082	2.8034	1.77451e-14	1.54301e-12
ENSDARG00000074571	gpaa1	4.83768	5.79104	5.00317	8.96399	8.70531	12.5339	6.97877	2.80297	7.40677e-12	3.97497e-10
ENSDARG00000019658	pou2f2a	1.9756	2.00019	1.20014	3.37355	3.28941	3.17275	6.96186	2.79947	1.39614e-09	4.88798e-08
ENSDARG00000062702	ankmy1	0.962471	0.971523	1.21572	3.30929	3.18973	2.23035	6.95668	2.7984	5.52036e-09	1.69418e-07
ENSDARG00000097487	PFN4	5.7495	7.39119	8.97765	37.3339	21.4642	11.1832	6.95617	2.79829	8.54378e-18	1.21568e-15
ENSDARG00000005085	ggctb	13.3733	17.6017	22.6779	68.242	36.1171	45.7379	6.94466	2.7959	3.76113e-12	2.14756e-10
ENSDARG00000091001	mycbp	4.30579	7.96268	9.04	24.4823	20.3345	15.8952	6.93714	2.79434	3.80151e-14	3.12193e-12
ENSDARG00000099719	cdkn1d	27.5571	28.8218	24.9223	121.126	63.263	34.9945	6.93497	2.79389	2.89549e-14	2.41514e-12
ENSDARG00000070986	sergef	2.1529	2.70502	2.72759	10.8917	6.81141	4.11515	6.90982	2.78865	2.2094e-15	2.14554e-13
ENSDARG00000033498	rorb	0.759845	0.647682	0.561103	1.60645	1.19615	1.6335	6.90526	2.7877	1.97843e-05	0.0002367
ENSDARG00000092895	si:dkey-188i13.11	5.09096	6.57207	8.01131	22.3618	17.4439	14.67	6.89383	2.78531	2.39163e-14	2.02021e-12
ENSDARG00000038754	plk3	11.1697	12.8965	13.4353	48.6433	33.5586	16.9318	6.8937	2.78528	4.74698e-16	5.21933e-14
ENSDARG00000061048	ranbp9	12.7907	16.0587	15.7421	32.0648	29.6047	35.0259	6.87036	2.78039	2.24364e-11	1.10553e-09
ENSDARG00000015149	wasa	0.607876	0.514336	0.57669	1.79922	1.62809	1.19371	6.85549	2.77726	9.08432e-06	0.000120436
ENSDARG00000074266	FMC1	8.83953	9.54378	13.8406	30.1691	31.0002	24.6909	6.84346	2.77473	1.75597e-12	1.07163e-10
ENSDARG00000007421	ftcd	11.7016	21.4878	21.8674	46.3622	40.503	58.5231	6.8273	2.77132	1.98295e-09	6.67032e-08
ENSDARG00000099115	FO904953.1	5.34425	10.7058	10.9571	30.5868	24.5875	13.5078	6.82442	2.77071	2.95606e-15	2.81917e-13
ENSDARG00000078835	ict1	7.16787	8.51511	8.36979	14.7472	13.0247	23.2459	6.81276	2.76824	5.16361e-11	2.35666e-09
ENSDARG00000075849	prr12b	34.6236	34.9367	31.1724	39.9364	50.5706	87.6119	6.75597	2.75616	1.07081e-07	2.39832e-06
ENSDARG00000008127	pcdh15b	1.7983	1.27631	1.23131	3.63058	1.96036	2.89003	6.75199	2.75531	6.02572e-09	1.81166e-07
ENSDARG00000070868	cfap126	1.57035	2.05734	2.19766	6.74709	4.88428	3.29841	6.73246	2.75113	1.73163e-12	1.0592e-10
ENSDARG00000035023	kiaa0907	31.9642	42.3089	45.2779	107.343	80.9727	113.025	6.71093	2.74651	8.11239e-08	1.89014e-06
ENSDARG00000102091	CABZ01052576.1	5.54687	6.59112	6.87352	20.4341	14.0215	13.1936	6.71019	2.74635	2.25521e-14	1.91715e-12
ENSDARG00000105773	si:cabz01079826.1	2.71012	4.19088	4.19269	8.35354	11.0312	8.29313	6.70138	2.74446	6.08417e-12	3.33789e-10
ENSDARG00000101577	si:ch211-172l8.4	1.1651	1.6954	1.23131	7.1969	3.0236	1.22512	6.69905	2.74396	3.74067e-13	2.61926e-11
ENSDARG00000039878	ambra1b	9.21946	11.2392	10.2246	33.2535	23.2917	18.314	6.68511	2.74095	1.59936e-14	1.40913e-12
ENSDARG00000101867	si:ch1073-416d2.4	4.17915	4.89571	5.26814	15.3255	9.17048	10.1151	6.68087	2.74004	3.29463e-14	2.73095e-12
ENSDARG00000038297	aspdh	1.39305	2.59073	3.19517	6.61858	6.08043	5.56017	6.67789	2.73939	2.02979e-11	1.01234e-09
ENSDARG00000062268	jarid2b	0.658533	0.819127	0.77931	2.02413	1.22938	1.50784	6.67219	2.73816	9.54915e-06	0.000125784
ENSDARG00000078026	zcchc24	8.38363	9.10565	6.8891	31.2937	18.8726	8.73292	6.66306	2.73619	5.40461e-18	7.94248e-16
ENSDARG00000036924	TATDN1	2.20355	3.20031	5.15903	8.6427	5.78139	12.1256	6.65743	2.73497	1.24733e-10	5.42303e-09
ENSDARG00000090847	si:ch211-209l18.4	4.00185	5.69579	4.64469	21.173	10.865	4.20939	6.657	2.73487	7.00129e-19	1.15708e-16
ENSDARG00000026582	iscub	2.27954	5.06716	3.69393	16.5464	10.1673	3.5183	6.65231	2.73386	2.04909e-17	2.81042e-15
ENSDARG00000016775	aqr	13.6012	17.5255	17.2851	32.386	30.0699	40.3034	6.64717	2.73274	2.49304e-10	1.03165e-08
ENSDARG00000096999	si:dkey-231a18.2	0.506564	0.685781	0.592276	1.25303	1.06324	1.47643	6.64654	2.7326	0.000162183	0.0014809
ENSDARG00000075380	kri1	8.45961	13.2394	15.1966	27.0848	20.3345	34.9945	6.6197	2.72677	1.81733e-10	7.68766e-09
ENSDARG00000016548	eif5b	17.983	20.6496	17.7215	28.5948	25.0859	47.0887	6.61662	2.72609	1.52052e-09	5.28171e-08
ENSDARG00000057568	nefla	7.14255	10.2486	11.3156	17.928	15.1512	28.7432	6.61447	2.72563	3.22902e-10	1.29615e-08
ENSDARG00000062489	Mar8	0.861158	1.20012	0.670207	1.63858	2.29262	1.53926	6.55802	2.71326	5.4724e-06	7.81168e-05
ENSDARG00000075158	igdcc3	12.1575	14.0395	12.9989	61.27	26.9798	13.2879	6.55331	2.71222	3.64239e-18	5.50664e-16
ENSDARG00000074671	nptx1l	15.4502	18.6875	18.9684	32.4824	23.5243	47.34	6.55108	2.71173	1.26293e-09	4.45088e-08
ENSDARG00000031647	stat2	3.31799	4.20993	3.97448	15.7432	6.94431	4.77483	6.54956	2.7114	7.13824e-17	9.00162e-15
ENSDARG00000100060	exosc7	2.91274	4.45758	5.59545	12.7873	8.10724	11.3402	6.53732	2.7087	2.2079e-12	1.32614e-10
ENSDARG00000069852	lipt2	1.72232	1.8859	1.99503	6.68283	4.25298	2.51307	6.50129	2.70072	2.42519e-12	1.4501e-10
ENSDARG00000034555	pard3bb	1.08911	1.02867	1.18455	2.18477	2.59166	2.5759	6.48374	2.69683	5.77441e-07	1.07145e-05
ENSDARG00000028676	nuak1b	16.514	19.2209	15.1186	54.4265	37.4461	21.6438	6.48287	2.69663	1.97262e-14	1.70414e-12
ENSDARG00000097314	si:zfos-1714f5.3	3.31799	5.5434	6.23448	13.5584	11.2305	11.6544	6.47362	2.69457	2.31383e-12	1.38663e-10
ENSDARG00000074161	tnrc6b	20.6678	21.3354	17.6903	74.475	51.3348	13.6962	6.45386	2.69016	4.89231e-16	5.33503e-14
ENSDARG00000105450	si:ch211-63p21.1	11.8536	14.3062	18.9061	46.9084	31.3657	31.9788	6.42905	2.68461	5.13704e-12	2.85358e-10
ENSDARG00000053744	dcdc2b	0.937143	0.819127	1.30924	2.69884	2.29262	2.73296	6.41148	2.68066	2.94037e-07	5.87369e-06
ENSDARG00000003398	rbpja	4.25513	6.09583	6.23448	20.6268	10.6989	7.79052	6.39313	2.67652	4.96238e-16	5.38934e-14
ENSDARG00000035763	stx18	6.02811	9.54378	10.8792	23.3899	20.8662	19.1307	6.38437	2.67455	3.97729e-12	2.26612e-10
ENSDARG00000008966	tbl1xr1b	7.95305	8.66751	10.5051	29.0768	21.4975	14.9214	6.36365	2.66986	3.59691e-14	2.96305e-12
ENSDARG00000069603	taok1a	14.589	15.3348	14.7446	50.8924	26.2488	24.848	6.36356	2.66983	4.65036e-14	3.77247e-12
ENSDARG00000071150	cica	14.2598	13.7347	13.1548	39.2617	26.8469	22.5548	6.33641	2.66367	1.91601e-13	1.38536e-11
ENSDARG00000023868	AKAP13 (1 of many)	3.54595	2.91457	2.89903	4.98	2.85747	8.19889	6.32847	2.66186	2.74647e-09	8.92284e-08
ENSDARG00000088560	tmem104	1.74764	2.36213	2.72759	7.90374	4.2862	3.20416	6.30401	2.65627	1.19802e-12	7.5359e-11
ENSDARG00000004204	efhc2	0.633204	0.761979	0.888414	1.86348	1.06324	1.57067	6.28276	2.6514	3.75233e-05	0.000413596
ENSDARG00000044380	rbmx2	7.52247	12.1155	13.8094	23.7112	17.909	29.4343	6.26793	2.64799	3.12741e-10	1.26851e-08
ENSDARG00000057497	stk35l	7.1932	10.4582	10.3804	35.3419	19.9358	10.3664	6.25183	2.64428	1.97235e-16	2.30177e-14
ENSDARG00000079780	HNRNPUL1 (1 of many)	63.3964	69.5115	56.9676	203.73	95.7584	98.3239	6.24107	2.64179	5.21424e-09	1.60952e-07
ENSDARG00000043250	ppm1ab	6.18008	7.67694	6.98262	23.7755	15.3838	9.3926	6.2355	2.64051	2.28254e-15	2.2085e-13
ENSDARG00000036855	plagx	15.8048	17.8113	16.6305	50.1213	34.9209	22.7747	6.21886	2.63665	1.94544e-13	1.39903e-11
ENSDARG00000098935	bxdc2	16.0834	18.5542	21.9298	40.2255	38.1771	46.429	6.21821	2.6365	2.63158e-09	8.61269e-08
ENSDARG00000061904	fhod3b	4.43243	4.41948	3.97448	10.7632	7.77497	7.979	6.21084	2.63479	1.60989e-12	9.91574e-11
ENSDARG00000017673	nova2	59.3693	65.6254	54.2712	154.412	111.906	97.4443	6.21051	2.63471	3.39556e-08	8.5965e-07
ENSDARG00000060697	kmt2bb	11.8029	11.925	12.0481	20.4662	17.4106	28.5233	6.20673	2.63383	3.76041e-10	1.49339e-08
ENSDARG00000014348	stk17b	1.57035	1.35251	0.561103	1.60645	1.761	2.38742	6.20382	2.63316	8.19763e-06	0.000110835
ENSDARG00000013752	tnni2a.3	2.33019	3.40986	4.34855	12.1769	6.34624	7.82193	6.19718	2.63161	9.81143e-13	6.24551e-11
ENSDARG00000024092	lmbr1	6.78795	7.67694	6.34359	23.3257	10.9979	10.4607	6.1946	2.63101	2.02118e-15	1.99183e-13
ENSDARG00000077126	snrnp70	35.0542	36.8417	38.155	145.255	59.3423	40.0521	6.18493	2.62876	6.14379e-13	4.04639e-11
ENSDARG00000030832	otofa	5.87614	5.82914	4.78497	11.7913	7.60884	11.1518	6.1553	2.62183	6.86681e-12	3.71366e-10
ENSDARG00000006011	klhl42	1.13977	1.00962	1.0131	2.60245	2.06004	1.94763	6.15418	2.62157	7.86778e-07	1.40784e-05
ENSDARG00000024416	twistnb	3.67259	3.98134	4.972	8.99612	7.94111	9.58108	6.14921	2.6204	7.132e-11	3.17338e-09
ENSDARG00000044672	parapinopsinb	1.41838	1.71445	2.6029	8.96399	4.05362	2.48166	6.14111	2.6185	2.13158e-13	1.52465e-11
ENSDARG00000077986	TMEM151A (1 of many)	2.43151	3.7337	2.6029	10.6026	6.21333	3.9895	6.13971	2.61817	7.4888e-14	5.87794e-12
ENSDARG00000031693	KIF9	0.531892	0.800078	0.966345	2.73097	1.22938	1.31936	6.1365	2.61742	3.62249e-06	5.46103e-05
ENSDARG00000005078	eif4e3	11.5243	13.0679	13.0145	42.8601	26.0163	15.2041	6.1365	2.61742	4.991e-15	4.61113e-13
ENSDARG00000057468	kcnc2	5.36957	6.59112	6.28124	13.5906	13.7225	9.61249	6.12483	2.61467	1.71176e-12	1.04946e-10
ENSDARG00000100603	CABZ01095512.1	1.9756	3.40986	3.41338	7.71096	8.73854	4.64918	6.11348	2.61199	1.23702e-11	6.35415e-10
ENSDARG00000024160	hao1	9.1688	15.0872	16.8799	41.8962	28.9402	24.6909	6.10217	2.60932	3.40113e-12	1.95881e-10
ENSDARG00000095885	si:ch211-158m24.12	130.617	163.178	196.074	532.217	444.204	208.993	6.09876	2.60851	9.76097e-05	0.000949269
ENSDARG00000088440	ssh2a	8.58625	9.39139	9.71021	25.5426	19.0387	14.3559	6.09539	2.60772	1.85967e-13	1.35197e-11
ENSDARG00000045803	mfge8b	3.34332	4.17183	4.94083	17.2854	8.70531	4.61777	6.08205	2.60456	4.11281e-16	4.54081e-14
ENSDARG00000062592	myl10	121.347	165.102	178.961	621.375	322.861	223.318	6.0813	2.60438	3.31483e-05	0.000370904
ENSDARG00000104596	gtf2a1l	11.0178	13.1822	14.9783	32.0005	30.967	24.5653	6.07367	2.60257	2.92788e-11	1.40117e-09
ENSDARG00000095949	si:dkey-22i16.9	0.709189	0.781028	1.20014	1.95987	1.46196	1.85339	6.07329	2.60248	1.98962e-05	0.000237533
ENSDARG00000090386	cd3eap	3.67259	4.76237	5.33048	7.48606	9.17048	11.2774	6.07165	2.60209	1.10033e-09	3.92987e-08
ENSDARG00000056498	crp	1.82363	4.45758	4.72262	13.2372	9.86824	6.5654	6.06976	2.60164	4.23119e-13	2.87938e-11
ENSDARG00000075709	ndufb3	24.0618	32.6127	40.3994	81.4792	75.2245	63.832	6.06587	2.60072	1.33241e-08	3.68048e-07
ENSDARG00000019949	serpinh1b	12.2588	19.1447	12.7651	19.7593	16.6796	32.1045	6.04468	2.59567	3.01552e-09	9.7139e-08
ENSDARG00000102972	CABZ01075125.1	1.72232	2.51453	2.57172	7.10051	6.91109	3.10992	6.01146	2.58772	1.03296e-11	5.38921e-10
ENSDARG00000059373	dnajc8	29.8113	37.337	50.9513	87.9371	70.6061	94.0202	5.983	2.58087	2.70631e-07	5.46769e-06
ENSDARG00000018809	abhd3	5.31892	5.65769	6.45269	19.4702	12.5928	7.44497	5.97393	2.57868	9.0647e-15	8.23186e-13
ENSDARG00000017367	rhbdf1b	2.7861	2.51453	2.68083	9.95999	3.82103	3.39265	5.96222	2.57585	9.57262e-14	7.4259e-12
ENSDARG00000003382	cwc25	10.3846	13.7156	14.5263	19.7915	23.923	28.3035	5.94105	2.57072	2.74355e-09	8.92284e-08
ENSDARG00000074212	SLC5A10	1.13977	1.6954	1.94828	6.16877	2.72456	2.16752	5.90977	2.5631	1.69842e-10	7.2191e-09
ENSDARG00000099640	eed	8.73822	12.0012	15.4303	26.1851	18.6732	31.382	5.87814	2.55536	1.56079e-09	5.40747e-08
ENSDARG00000069951	eef1a1b	4.53374	6.19108	6.26565	19.4059	12.2273	6.8167	5.86242	2.5515	1.09402e-14	9.86766e-13
ENSDARG00000099113	CR855996.1	4.05251	3.94324	3.9589	10.8275	8.20692	6.75388	5.85464	2.54958	3.54641e-12	2.03368e-10
ENSDARG00000038028	ndufa6	35.0289	46.1759	58.9003	127.681	105.66	89.214	5.84136	2.5463	1.66354e-07	3.54959e-06
ENSDARG00000059738	ptprsa	2.7861	1.6192	1.30924	1.41368	1.72777	4.49211	5.82837	2.54309	9.2404e-06	0.000122323
ENSDARG00000067831	tbata	0.582548	1.02867	1.0131	2.89161	1.56164	1.44502	5.81739	2.54037	2.51636e-06	3.95717e-05
ENSDARG00000097855	si:ch211-3o3.9	3.14069	2.62883	2.54055	6.74709	4.48556	4.36646	5.80774	2.53798	7.01695e-11	3.14212e-09
ENSDARG00000078691	gigyf1	14.7157	17.0112	13.3106	50.9245	23.3914	16.1779	5.79781	2.53551	3.70272e-15	3.46909e-13
ENSDARG00000099651	bin3	3.19135	3.82894	2.78993	4.56232	3.78781	7.31932	5.77355	2.52946	2.49683e-08	6.51969e-07
ENSDARG00000018257	ncoa1	1.49436	0.857226	0.529931	1.06026	1.16292	2.16752	5.75418	2.52461	0.000230877	0.0020102
ENSDARG00000037838	unkl	10.7898	12.1536	11.0506	42.4424	20.5671	13.2564	5.74871	2.52324	3.17088e-15	3.01192e-13
ENSDARG00000034434	igf1rb	6.07876	7.0864	6.82676	16.6107	14.1544	11.0889	5.74787	2.52303	5.02421e-12	2.8026e-10
ENSDARG00000068967	zgc:153372	0.785174	1.00962	0.701379	2.82735	1.42873	1.28795	5.7427	2.52173	3.13506e-06	4.78861e-05
ENSDARG00000078578	fam222bb	6.15475	7.1245	6.34359	22.0084	13.4235	6.53398	5.7425	2.52168	2.79343e-15	2.67366e-13
ENSDARG00000094217	si:dkey-17e16.15	4.939	4.76237	6.39034	9.79935	8.40627	14.3559	5.72052	2.51615	3.1016e-09	9.96708e-08
ENSDARG00000101551	si:dkey-261j11.2	2.27954	4.26708	3.21076	10.0564	7.77497	2.76438	5.72022	2.51607	3.94799e-13	2.72356e-11
ENSDARG00000069282	bbc3	2.05158	2.41928	2.50938	8.89974	4.2862	2.48166	5.71361	2.5144	8.83971e-13	5.69509e-11
ENSDARG00000075177	ribc2	0.455907	0.990572	1.07545	2.37755	2.12649	1.19371	5.70391	2.51195	7.62548e-06	0.000103997
ENSDARG00000103528	si:ch73-209e20.6	3.74857	5.08621	4.95641	15.7111	9.43629	6.3455	5.69981	2.51091	1.17937e-13	8.9916e-12
ENSDARG00000022176	IGLON5	4.939	5.81009	3.66276	6.55432	7.14367	9.32977	5.69959	2.51086	2.76652e-09	8.97701e-08
ENSDARG00000042534	rsrc2	19.8573	28.5552	33.9935	87.7122	43.5598	48.0625	5.69796	2.51045	3.82077e-10	1.51059e-08
ENSDARG00000036968	SERPINA10	1.01313	1.50491	1.79241	4.11251	3.82103	2.48166	5.69717	2.51025	1.91356e-08	5.1275e-07
ENSDARG00000039677	dsc2l	8.89019	9.42949	8.46331	32.2897	15.8158	8.48161	5.69408	2.50946	3.5736e-16	4.02909e-14
ENSDARG00000101178	sh3rf2	1.69699	1.71445	1.83917	6.58645	3.98717	1.82198	5.69237	2.50903	3.8798e-11	1.82641e-09
ENSDARG00000075021	fam120a	13.6012	17.1445	15.633	42.5067	31.0002	19.8218	5.68753	2.5078	2.15214e-12	1.29557e-10
ENSDARG00000056268	atxn7l2b	4.68571	5.5434	5.62662	19.663	9.83501	5.18321	5.67801	2.50539	1.37795e-15	1.38356e-13
ENSDARG00000055595	clul1	5.47089	6.64827	7.5749	19.2453	15.2509	9.26695	5.67349	2.50424	6.59659e-13	4.3232e-11
ENSDARG00000094791	si:dkey-193n17.9	1.82363	2.45738	2.38469	7.35754	4.41911	3.45547	5.65759	2.50019	5.06474e-11	2.32349e-09
ENSDARG00000002060	brf2	0.683861	1.08582	0.77931	2.08839	1.29583	1.66491	5.64926	2.49806	3.59919e-05	0.000399041
ENSDARG00000100366	si:dkey-102m7.3	2.27954	5.67674	4.068	8.38567	7.94111	6.78529	5.6466	2.49738	2.76801e-10	1.14011e-08
ENSDARG00000071644	si:dkey-19a16.7	2.1529	2.87647	2.46262	7.74309	4.38588	2.79579	5.63185	2.49361	1.18523e-11	6.11176e-10
ENSDARG00000060862	atxn1b	12.7147	10.8582	10.2869	43.4063	18.3742	12.4711	5.63112	2.49342	8.70221e-16	9.00966e-14
ENSDARG00000045506	gramd4b	6.83861	7.0483	6.73324	22.2011	12.626	8.4502	5.62743	2.49248	2.44748e-14	2.06084e-12
ENSDARG00000103785	sult2st2	12.7907	20.3639	24.595	50.9887	41.9981	33.7066	5.62111	2.49085	6.73958e-10	2.52573e-08
ENSDARG00000011693	ttc36	3.52062	5.29575	6.00069	16.3215	12.3934	6.91094	5.6194	2.49042	5.45735e-13	3.64847e-11
ENSDARG00000021984	ndufa2	13.4493	18.1732	23.6443	55.5511	39.0078	31.5704	5.61635	2.48963	1.41554e-10	6.08477e-09
ENSDARG00000103908	CABZ01084963.1	10.4859	13.8109	14.1679	29.8157	25.4182	23.4344	5.60017	2.48547	1.78821e-10	7.57655e-09
ENSDARG00000101633	CABZ01050166.1	1.51969	1.6192	1.74566	4.4338	3.09005	2.1047	5.57693	2.47947	1.28813e-08	3.56656e-07
ENSDARG00000100954	CABZ01100338.1	6.96525	10.6677	10.9883	21.4943	19.371	14.1674	5.57503	2.47898	2.2358e-11	1.10372e-09
ENSDARG00000010312	cp	17.3498	25.2024	27.0421	56.0009	47.9789	57.298	5.55901	2.47483	7.27242e-08	1.70789e-06
ENSDARG00000104722	MYL2 (1 of many)	10.5872	14.9348	14.464	54.1695	33.5586	12.5025	5.5574	2.47441	2.69556e-14	2.25545e-12
ENSDARG00000007788	atp2b1b	16.514	18.5732	15.6797	16.4822	19.9358	37.6646	5.55715	2.47435	1.85046e-07	3.90151e-06
ENSDARG00000094263	si:ch1073-365n21.1	6.10409	8.38177	8.77503	16.4822	11.3966	17.2459	5.55441	2.47363	5.47699e-10	2.09385e-08
ENSDARG00000044525	pparda	2.73544	3.21936	2.85228	8.00012	5.01718	4.30363	5.55089	2.47272	4.55854e-11	2.11682e-09
ENSDARG00000021882	fbxl3b	25.8347	31.4316	29.38	73.4148	65.2234	39.2981	5.54276	2.4706	1.44863e-09	5.05179e-08
ENSDARG00000040046	snai2	5.90147	5.98153	6.57738	17.2533	13.2906	6.15702	5.54208	2.47043	1.2065e-13	9.14603e-12
ENSDARG00000056519	si:dkey-280e21.3	5.06564	6.93401	7.5749	18.4421	11.8286	9.01564	5.54026	2.46995	9.32369e-13	5.94928e-11
ENSDARG00000094473	si:dkey-163f12.6	0.405251	0.895325	1.09103	2.34542	1.69455	1.69632	5.5331	2.46809	1.84095e-05	0.000221848
ENSDARG00000057699	styx	3.31799	5.20051	5.40841	12.9159	9.20371	6.12561	5.50819	2.46158	3.27387e-12	1.89784e-10
ENSDARG00000039266	rbm25a	7.47181	10.3058	11.3	30.6511	17.61	17.1203	5.5065	2.46114	4.78229e-12	2.67326e-10
ENSDARG00000020984	slc16a10	14.893	18.7828	20.792	51.8884	35.519	26.9527	5.48671	2.45594	5.15129e-11	2.35666e-09
ENSDARG00000052277	cabp2b	3.49529	4.70522	3.69393	13.5584	5.28299	4.96331	5.46242	2.44954	1.59016e-13	1.1832e-11
ENSDARG00000092464	si:dkeyp-20g2.1	0.861158	0.876276	1.29366	3.59845	1.761	1.38219	5.45912	2.44867	5.44323e-07	1.01566e-05
ENSDARG00000012388	cox4i1l	3.16602	4.26708	3.64717	10.956	8.47273	3.76961	5.44798	2.44572	1.55257e-12	9.60714e-11
ENSDARG00000091042	sacs	2.98873	3.39081	3.52248	9.79935	6.21333	3.76961	5.44343	2.44452	4.13669e-12	2.33692e-10
ENSDARG00000045513	taf3	16.514	19.1447	18.2203	21.0124	17.6764	40.0835	5.40855	2.43524	2.03364e-07	4.23405e-06
ENSDARG00000103837	CU633479.2	0.354595	0.971523	2.88345	4.24103	2.55843	2.73296	5.40834	2.43519	1.8526e-07	3.90294e-06
ENSDARG00000062116	ctdsplb	20.7185	23.6785	21.0414	58.4427	39.2404	23.9684	5.40348	2.43389	1.11287e-11	5.74974e-10
ENSDARG00000033840	fat3a	2.35552	2.24784	1.13779	1.38155	1.49519	4.24081	5.40134	2.43332	5.25836e-05	0.000557199
ENSDARG00000055510	ypel3	10.4352	13.5442	13.2171	48.7718	20.8994	10.7748	5.39582	2.43184	1.36522e-15	1.37597e-13
ENSDARG00000041691	bhlhe41	14.0825	17.1064	17.0669	49.6715	31.7976	19.9161	5.3955	2.43176	3.62942e-12	2.07681e-10
ENSDARG00000018890	snrpa	15.2222	20.9544	19.9348	58.5069	33.459	21.3297	5.388	2.42975	2.49282e-12	1.48387e-10
ENSDARG00000071601	pvalb9	12.5121	16.573	15.2901	57.5431	25.3517	11.78	5.38176	2.42808	2.20291e-15	2.14554e-13
ENSDARG00000069194	mycbpap	0.911814	1.18107	0.981931	2.08839	1.62809	1.75915	5.37087	2.42516	3.45282e-05	0.000384527
ENSDARG00000102121	prr5b	2.02625	2.07639	2.13531	4.59445	2.69134	4.14657	5.35745	2.42155	5.12417e-08	1.25201e-06
ENSDARG00000010266	igf2bp3	33.3319	38.9943	42.6906	95.4232	68.1141	56.764	5.34352	2.41779	1.8401e-08	4.94559e-07
ENSDARG00000070601	RASSF5	5.24293	5.21955	5.0811	17.0605	10.2337	5.21462	5.33971	2.41676	6.35357e-14	5.04644e-12
ENSDARG00000044685	nr0b2a	2.40618	3.82894	2.68083	6.23303	7.37626	1.8848	5.33457	2.41537	1.33244e-10	5.74611e-09
ENSDARG00000007996	pou2f1b	3.16602	2.32404	0.919586	2.02413	3.25619	2.73296	5.33408	2.41524	1.50352e-06	2.50662e-05
ENSDARG00000092044	si:dkey-22f5.9	2.68479	2.87647	4.23945	10.3455	6.0472	3.95809	5.33258	2.41483	6.17153e-12	3.37885e-10
ENSDARG00000074282	si:ch73-12o23.1	4.45776	6.43872	3.94331	13.4621	6.77818	5.8743	5.32962	2.41403	1.19117e-12	7.51059e-11
ENSDARG00000103969	smyhc2	8.86486	8.9723	7.51255	25.9602	14.1544	10.3978	5.31682	2.41056	1.69689e-13	1.25768e-11
ENSDARG00000068981	glceb	11.4737	11.563	11.6273	31.9041	22.6604	11.4659	5.2984	2.40556	4.20621e-13	2.86972e-11
ENSDARG00000100129	brd3b	27.6837	29.5267	22.6468	35.0849	36.3497	45.0154	5.28511	2.40193	8.4134e-08	1.94664e-06
ENSDARG00000076104	sema4bb	4.33112	4.32423	4.56676	13.4942	8.14046	4.33505	5.27458	2.39906	3.90473e-13	2.70565e-11
ENSDARG00000073766	tnni1d	11.6763	14.0966	13.4977	35.4383	24.4878	17.1831	5.27332	2.39871	1.01219e-11	5.29123e-10
ENSDARG00000002332	frmd6	4.83768	5.14336	4.20828	12.6588	9.23693	4.52353	5.27104	2.39809	1.1411e-12	7.21196e-11
ENSDARG00000063411	lrrc73	2.58347	2.80027	2.74317	8.93187	5.88107	3.10992	5.26762	2.39715	1.38333e-11	7.0378e-10
ENSDARG00000091009	si:ch211-28p3.4	1.41838	2.11449	2.26	4.75509	3.55522	3.42406	5.25823	2.39458	3.66422e-08	9.23273e-07
ENSDARG00000102474	dusp16	8.28231	10.2486	10.3181	23.3257	18.5735	13.8847	5.25214	2.3929	3.54687e-11	1.68226e-09
ENSDARG00000034409	pik3r3b	24.1378	26.5169	25.3743	69.977	38.2768	31.1935	5.25208	2.39289	6.6923e-11	3.00792e-09
ENSDARG00000018817	bdnf	6.71197	8.66751	8.52565	13.3335	8.77176	17.0575	5.24455	2.39082	9.04497e-09	2.61312e-07
ENSDARG00000097478	qkia	40.1452	47.1093	44.2181	121.03	83.365	46.5232	5.24022	2.38963	3.73953e-09	1.18737e-07
ENSDARG00000045978	chchd6b	17.9324	22.9737	29.1306	57.8643	43.7591	36.9735	5.21692	2.3832	4.14455e-09	1.30353e-07
ENSDARG00000060687	chd2	24.7203	25.1072	22.5844	64.1295	36.549	28.9003	5.21533	2.38276	4.937e-11	2.27667e-09
ENSDARG00000079046	RABL6 (1 of many)	2.55815	3.82894	2.41586	4.36955	4.18652	4.64918	5.21031	2.38137	7.42987e-08	1.74333e-06
ENSDARG00000034956	myclb	4.91367	5.06716	5.0811	14.2974	7.77497	4.90049	5.20997	2.38127	4.20087e-13	2.86972e-11
ENSDARG00000014420	elavl3	20.6171	15.5063	6.37476	18.3135	19.0055	19.0993	5.19459	2.37701	5.01272e-10	1.94998e-08
ENSDARG00000003520	tbc1d14	4.33112	5.71484	4.31738	17.0926	8.47273	3.9895	5.18056	2.37311	2.1557e-14	1.85029e-12
ENSDARG00000103046	rest	4.81235	6.34347	6.73324	17.5103	12.5596	6.8167	5.1749	2.37153	2.11644e-12	1.27987e-10
ENSDARG00000077859	ndufaf4	2.58347	3.29556	3.31986	5.84748	4.68492	5.52876	5.172	2.37072	1.82967e-08	4.92751e-07
ENSDARG00000007901	crnkl1	12.1322	14.7633	18.6099	27.8237	20.6004	31.6647	5.15889	2.36706	2.6431e-08	6.88811e-07
ENSDARG00000071375	celf5a	1.24108	1.29536	1.15338	2.34542	1.32906	2.32459	5.15026	2.36465	3.06816e-05	0.000347099
ENSDARG00000052428	si:dkey-43k4.3	1.19042	1.33346	1.13779	4.36955	1.8939	1.22512	5.14916	2.36434	1.04107e-07	2.34209e-06
ENSDARG00000105784	si:cabz01063885	2.73544	3.40986	3.11724	8.70696	4.9175	2.5759	5.1488	2.36424	1.44973e-11	7.36152e-10
ENSDARG00000104246	exosc3	1.74764	1.94305	3.19517	5.14064	4.18652	4.02091	5.10075	2.35071	3.80533e-08	9.5521e-07
ENSDARG00000079731	kif13ba	11.2964	11.2582	7.96455	23.8397	16.0816	12.4397	5.08378	2.3459	8.84189e-12	4.66796e-10
ENSDARG00000010601	mtmr10	5.16695	5.65769	5.56428	14.8115	9.53597	6.65964	5.06879	2.34164	7.76668e-12	4.15807e-10
ENSDARG00000079497	zgc:110340	14.3104	16.0968	12.6716	58.9889	26.2488	8.41879	5.06434	2.34037	1.14877e-15	1.18017e-13
ENSDARG00000036776	aldh8a1	7.39583	11.6773	14.3393	26.6671	19.3045	19.2878	5.05752	2.33843	8.78686e-10	3.22929e-08
ENSDARG00000091101	fabp10b	1.1651	1.60016	2.40028	4.30529	1.82745	4.9319	5.04263	2.33418	9.96152e-07	1.73693e-05
ENSDARG00000079504	mfn2	8.28231	8.78181	8.61917	21.2373	15.9819	10.5235	5.0328	2.33136	1.72732e-11	8.68819e-10
ENSDARG00000014976	lims2	13.1453	17.1826	17.4877	38.6191	26.0827	26.9841	5.02847	2.33012	1.6992e-09	5.8414e-08
ENSDARG00000075870	triobpa	3.87521	3.60035	4.55117	13.687	7.8082	3.58113	5.01216	2.32543	6.12373e-13	4.04318e-11
ENSDARG00000001993	myhb	34.8516	54.5386	43.9375	117.175	86.887	53.3713	5.0107	2.32501	4.67405e-08	1.15246e-06
ENSDARG00000105052	cfhl5	1.74764	2.49548	2.27559	4.62658	3.22296	3.42406	4.9948	2.32043	1.16118e-07	2.57902e-06
ENSDARG00000037182	surf2	6.10409	7.2388	8.15159	16.3215	8.80499	13.6648	4.99181	2.31956	1.07848e-09	3.86742e-08
ENSDARG00000012801	pfkpb	6.18008	6.78161	7.21641	16.5143	11.2305	8.23031	4.98952	2.3189	2.2129e-11	1.09444e-09
ENSDARG00000079312	kmt2ca	11.499	11.3725	10.1154	29.4302	17.1116	12.2512	4.98649	2.31802	2.58521e-12	1.5286e-10
ENSDARG00000010018	qki2	5.19228	5.58149	6.90469	21.912	10.6657	4.90049	4.98588	2.31785	2.55319e-14	2.14307e-12
ENSDARG00000043873	arid4a	12.2082	12.4584	11.8299	22.5546	15.1512	18.3768	4.98264	2.31691	8.77292e-10	3.22863e-08
ENSDARG00000006207	gpx1b	3.57127	5.4291	5.54869	16.7713	9.43629	4.74342	4.974	2.31441	6.38965e-13	4.19792e-11
ENSDARG00000099677	bambib	1.1651	1.44776	1.96386	4.08038	3.15651	1.47643	4.96489	2.31176	1.94192e-07	4.06855e-06
ENSDARG00000022968	fxr1	31.8375	30.5173	28.7721	33.382	25.2521	63.832	4.9542	2.30865	5.15e-06	7.42716e-05
ENSDARG00000036831	rnf41	11.9549	15.03	15.8356	40.8681	29.7708	11.4031	4.95286	2.30826	2.46767e-12	1.47219e-10
ENSDARG00000014556	serpinb1l3	40.0692	52.6908	64.5737	117.271	101.008	80.8895	4.94742	2.30668	1.91249e-06	3.08839e-05
ENSDARG00000042285	atp8b3	5.80015	6.59112	5.50193	14.0725	12.2938	5.59158	4.94617	2.30631	1.47848e-11	7.49322e-10
ENSDARG00000059368	gria4b	9.85266	9.82953	8.38538	15.9039	9.66888	15.2983	4.93696	2.30362	2.4294e-09	8.02004e-08
ENSDARG00000075141	gprc5bb	0.987799	0.971523	0.888414	2.31329	1.46196	1.38219	4.91841	2.29819	5.43789e-05	0.000573262
ENSDARG00000062977	samd13	8.96618	11.0868	11.7676	30.0406	17.4771	12.5339	4.91399	2.2969	7.82954e-12	4.1833e-10
ENSDARG00000059534	si:ch211-146m13.3	9.44741	10.2105	8.10483	22.5867	14.9519	9.01564	4.91013	2.29576	3.4744e-12	1.99669e-10
ENSDARG00000025397	srsf3a	0.734517	1.31441	1.48069	2.57032	1.52841	1.75915	4.90576	2.29448	3.81112e-05	0.000419728
ENSDARG00000018383	frzb	3.39398	4.85761	4.36414	11.4379	6.84463	4.61777	4.89544	2.29144	3.72103e-11	1.75548e-09
ENSDARG00000018854	scaf4b	8.91552	9.79143	11.3468	22.7473	10.5992	19.7904	4.89105	2.29014	2.62594e-09	8.61269e-08
ENSDARG00000005416	map3k5	10.9671	12.6679	13.3262	24.3859	17.1116	19.1307	4.89017	2.28988	1.87292e-09	6.34836e-08
ENSDARG00000033161	sst1.2	1.49436	2.80027	3.10166	5.75109	5.18332	3.70678	4.86954	2.28379	2.71835e-08	7.04283e-07
ENSDARG00000068562	rbm33a	17.3245	19.2019	16.0382	39.4866	22.6272	24.4082	4.86784	2.28328	5.38513e-10	2.06466e-08
ENSDARG00000045230	cox6b1	34.8516	43.2804	50.4993	109.688	85.0263	51.9577	4.85991	2.28093	9.49e-08	2.16561e-06
ENSDARG00000005841	tnni2a.2	5.34425	6.53397	5.56428	16.2573	10.0011	6.15702	4.8534	2.27899	6.41803e-12	3.49941e-10
ENSDARG00000013221	pde4ca	3.06471	4.01944	4.03683	11.0524	6.08043	4.58635	4.84919	2.27774	6.42501e-11	2.89267e-09
ENSDARG00000104537	cox7c	62.4086	90.504	99.6894	213.112	167.461	105.518	4.83914	2.27475	9.06704e-06	0.000120267
ENSDARG00000057125	pld1b	3.19135	4.22898	3.30428	8.03225	6.01398	3.64395	4.83434	2.27332	6.17251e-10	2.33625e-08
ENSDARG00000077641	thbs3a	3.74857	4.28613	4.33297	8.89974	6.0472	6.94236	4.834	2.27322	5.18511e-09	1.60239e-07
ENSDARG00000077823	hmgxb3	0.658533	1.10487	0.950759	2.15264	1.46196	1.1623	4.82668	2.27103	0.00012566	0.00118147
ENSDARG00000078087	CNNM1	3.52062	3.88609	3.67834	7.77522	5.21654	5.4031	4.82358	2.2701	4.73329e-09	1.4713e-07
ENSDARG00000037116	cxcl12a	19.528	24.3452	20.0283	56.3864	37.0142	18.691	4.81617	2.26789	3.91885e-11	1.83579e-09
ENSDARG00000063195	pxk	6.00278	6.38157	6.59297	16.0324	11.2637	6.15702	4.81599	2.26783	1.20327e-11	6.19276e-10
ENSDARG00000074059	dlg5a	12.968	13.087	11.7364	26.9884	19.2048	13.4449	4.81147	2.26648	5.5039e-11	2.50338e-09
ENSDARG00000006915	arl8ba	7.21853	10.1724	10.5051	22.2654	16.6132	9.54967	4.79737	2.26224	3.63614e-11	1.71848e-09
ENSDARG00000034883	acbd5a	4.38178	5.06716	4.66028	12.8516	5.05041	6.15702	4.79321	2.26099	4.68305e-11	2.16707e-09
ENSDARG00000087456	CABZ01076616.1	10.5619	14.6871	16.7396	35.1813	25.983	17.4973	4.78608	2.25885	3.55619e-10	1.42077e-08
ENSDARG00000023532	pinx1	13.1707	18.7637	20.5114	25.5747	20.1352	35.9369	4.77618	2.25586	7.0334e-07	1.2757e-05
ENSDARG00000097848	si:ch73-111k20.3	1.69699	1.94305	1.97945	4.69084	3.72135	2.26176	4.77461	2.25538	8.81413e-08	2.02352e-06
ENSDARG00000104353	nop58	25.9361	31.4507	33.4948	32.7395	29.4386	60.7849	4.7577	2.25026	1.18677e-05	0.000151379
ENSDARG00000058000	cep350	9.87799	9.81048	9.88165	20.7232	13.5564	12.5968	4.75537	2.24956	2.43795e-10	1.012e-08
ENSDARG00000092124	cox14	8.07969	9.48664	12.3287	21.1409	18.0752	15.6753	4.74559	2.24659	3.80541e-09	1.20397e-07
ENSDARG00000069074	cry1ba	44.9828	50.462	48.1614	106.347	60.2394	70.0204	4.73581	2.24361	4.01538e-07	7.74211e-06
ENSDARG00000092337	gas5	4.22981	11.3725	5.50193	10.1528	12.8918	7.19366	4.7298	2.24178	5.69344e-09	1.73679e-07
ENSDARG00000092402	si:ch211-208h1.1	1.7983	1.42871	1.74566	5.23703	2.06004	3.10992	4.72361	2.23989	1.21626e-07	2.68789e-06
ENSDARG00000075556	luzp1	10.3086	11.5249	11.2688	25.8317	17.7097	12.1884	4.72247	2.23954	7.02631e-11	3.14212e-09
ENSDARG00000032218	acss3	6.3827	7.73408	9.53876	16.1288	11.7621	13.1308	4.71828	2.23826	5.37062e-09	1.65013e-07
ENSDARG00000032976	cmlc1	3.49529	7.06735	6.96703	16.0002	14.819	7.979	4.71273	2.23656	4.72798e-10	1.85003e-08
ENSDARG00000098998	snR50	1.13977	1.54301	2.22883	5.14064	2.75779	1.85339	4.70201	2.23328	8.20674e-08	1.90712e-06
ENSDARG00000095577	cybrd1	0.987799	1.33346	1.27807	1.70284	1.92713	1.85339	4.6945	2.23097	0.000256984	0.00221361
ENSDARG00000022085	si:dkey-34e4.1	6.43336	6.24823	5.79807	12.2733	9.86824	8.16748	4.68524	2.22812	1.33737e-09	4.70075e-08
ENSDARG00000069014	nphp4	1.26641	2.05734	1.44952	3.37355	1.86068	2.16752	4.68174	2.22705	5.90287e-06	8.32345e-05
ENSDARG00000099779	si:ch211-11n16.2	2.02625	2.85742	3.02372	6.65071	3.95394	3.95809	4.67961	2.22639	1.89878e-08	5.09302e-07
ENSDARG00000070931	si:ch211-232m10.6	1.51969	2.13354	2.91462	4.78722	2.12649	3.92667	4.67604	2.22529	7.49724e-07	1.34516e-05
ENSDARG00000062082	hipk3b	1.89961	1.67635	1.356	2.34542	1.29583	2.63872	4.64556	2.21585	7.25598e-05	0.000736335
ENSDARG00000104295	arhgap21a	8.61158	7.39119	7.91779	16.0324	10.9979	10.9004	4.64323	2.21513	1.06913e-09	3.84453e-08
ENSDARG00000041538	mrps28	5.06564	5.88629	6.87352	12.0484	8.33982	8.95281	4.6292	2.21076	5.15999e-09	1.59648e-07
ENSDARG00000102414	myhz1.1	5.64818	8.21032	9.10234	22.2333	19.3378	6.47116	4.6249	2.20942	2.40565e-11	1.17329e-09
ENSDARG00000091851	tsen2	2.07691	2.45738	2.83669	6.32942	3.48877	2.95286	4.62443	2.20927	1.57563e-08	4.29994e-07
ENSDARG00000076171	znf827	21.3517	22.4212	19.7477	58.9567	30.1031	18.7224	4.62129	2.2083	2.25503e-11	1.10705e-09
ENSDARG00000097812	si:ch73-144d13.5	1.24108	1.35251	1.9171	2.92374	2.12649	1.6335	4.62017	2.20794	1.46435e-05	0.000181817
ENSDARG00000091609	spink4	2.40618	3.56225	6.56179	9.6387	7.8082	9.07847	4.61988	2.20785	6.63799e-08	1.57982e-06
ENSDARG00000052423	ppp1r12c	6.88926	7.315	5.68897	17.8316	9.23693	5.81148	4.61619	2.2067	3.34821e-12	1.93672e-10
ENSDARG00000095590	spp2	1.26641	1.50491	2.19766	6.10451	3.0236	1.19371	4.60897	2.20444	8.0429e-09	2.35171e-07
ENSDARG00000070832	snrka	13.6772	16.0016	15.1342	32.4824	22.2284	16.4292	4.60678	2.20376	4.17724e-10	1.63935e-08
ENSDARG00000057890	si:dkey-33c12.4	6.45869	7.0483	6.76441	6.55432	7.04399	11.7172	4.60138	2.20207	1.29101e-06	2.19918e-05
ENSDARG00000063635	nrxn1b	3.26734	3.00982	2.89903	3.88761	2.99037	5.49734	4.6009	2.20192	3.17101e-06	4.83797e-05
ENSDARG00000087143	serpina7	0.658533	2.28594	1.40276	2.37755	3.25619	1.09947	4.60078	2.20188	2.45241e-05	0.000285076
ENSDARG00000079839	arrdc1b	2.50749	3.10506	2.712	8.86761	3.45554	1.94763	4.59805	2.20102	7.01743e-11	3.14212e-09
ENSDARG00000028173	slc4a2a	5.11629	4.68617	3.86538	9.31741	7.60884	4.20939	4.59515	2.20011	5.73591e-10	2.18968e-08
ENSDARG00000062720	pcdh1a	15.1209	14.2681	12.4378	36.5628	16.8125	14.2931	4.59491	2.20004	1.03555e-11	5.39218e-10
ENSDARG00000105136	ccdc50	5.52154	8.55321	9.78814	21.2694	14.1877	8.82716	4.59025	2.19857	9.00572e-11	3.98047e-09
ENSDARG00000089795	sertad4	3.57127	4.13373	4.1771	9.60657	4.98396	4.61777	4.59022	2.19856	8.76602e-10	3.22863e-08
ENSDARG00000062355	axdnd1	0.531892	0.742929	0.966345	1.992	1.22938	1.09947	4.58612	2.19727	0.000397896	0.00321214
ENSDARG00000060438	tbl1x	1.82363	1.94305	1.88593	4.56232	2.49198	2.16752	4.58473	2.19684	3.37858e-07	6.6492e-06
ENSDARG00000024651	snrpa1	14.9183	20.2115	21.9454	32.0326	25.9498	33.8636	4.58454	2.19678	3.75354e-07	7.28476e-06
ENSDARG00000101411	wbp11	19.9333	24.3643	19.3737	51.4707	41.3004	20.6386	4.57755	2.19458	1.22955e-09	4.33898e-08
ENSDARG00000070100	si:ch211-168d1.3	0.759845	1.18107	1.23131	2.40968	1.52841	1.31936	4.57666	2.1943	0.000101753	0.000985602
ENSDARG00000003257	zgc:101559	3.01405	3.08601	2.68083	7.77522	5.18332	1.85339	4.56855	2.19174	3.32463e-10	1.33025e-08
ENSDARG00000098431	si:ch211-43f4.1	3.36865	4.87666	4.92524	11.5664	8.47273	4.36646	4.56649	2.19109	2.46772e-10	1.02276e-08
ENSDARG00000092673	si:dkey-181m9.5	9.47274	14.3823	16.1785	43.5027	21.8962	10.9319	4.56452	2.19046	2.49957e-12	1.48457e-10
ENSDARG00000102025	znf644b	2.6088	3.27651	2.78993	6.45793	4.21975	2.48166	4.56363	2.19018	7.06749e-09	2.08715e-07
ENSDARG00000022101	obscnb	3.14069	1.8859	1.38717	1.06026	2.52521	3.26699	4.56353	2.19015	0.00026226	0.00225158
ENSDARG00000076297	nfatc3a	4.05251	4.81952	4.05241	9.47806	5.38267	5.24603	4.55604	2.18778	2.08069e-09	6.95514e-08
ENSDARG00000059606	ccdc84	3.57127	4.30518	4.81614	9.57445	4.38588	6.94236	4.54997	2.18586	1.17508e-08	3.2921e-07
ENSDARG00000097691	kiaa0101	6.40803	7.1245	10.0687	17.1248	11.6625	10.4921	4.54787	2.18519	1.58994e-09	5.49416e-08
ENSDARG00000036329	ndufa1	17.983	23.4308	31.0321	58.4748	39.6723	31.6647	4.5463	2.18469	2.0506e-08	5.4508e-07
ENSDARG00000098631	CABZ01044277.1	2.33019	1.52396	0.935172	1.44581	1.16292	2.76438	4.54288	2.18361	0.000558872	0.00429038
ENSDARG00000015164	mknk2b	31.8122	33.3937	25.7172	83.8888	44.0914	25.6019	4.51509	2.17475	3.1851e-10	1.28408e-08
ENSDARG00000097055	si:ch211-284f22.3	8.61158	11.8297	10.3648	20.9802	17.8426	11.5601	4.50632	2.17195	1.39444e-09	4.88798e-08
ENSDARG00000078191	zbtb46	3.72324	4.34328	3.58483	8.28928	7.04399	3.45547	4.49857	2.16947	1.99129e-09	6.68149e-08
ENSDARG00000011373	mknk2a	2.6088	3.48605	3.63159	7.83948	4.51879	3.67537	4.48572	2.16534	5.79311e-09	1.75362e-07
ENSDARG00000092658	si:ch211-204c5.6	0.785174	1.37156	1.97945	5.26916	2.3923	1.06805	4.4791	2.16321	1.10166e-07	2.4612e-06
ENSDARG00000036684	ndufa7	10.9671	18.097	19.888	37.7837	29.4386	20.0417	4.47749	2.16269	6.09044e-09	1.82699e-07
ENSDARG00000070494	pdgfra	13.3733	16.0968	13.8873	37.6552	22.7268	9.26695	4.46359	2.15821	4.04203e-12	2.29809e-10
ENSDARG00000090722	zgc:172246	10.7391	16.1349	13.8406	31.7435	23.624	16.9004	4.45577	2.15567	2.63086e-09	8.61269e-08
ENSDARG00000038667	fggy	5.85081	8.09602	10.2713	13.4621	10.2005	15.2355	4.45573	2.15566	2.43862e-07	4.96837e-06
ENSDARG00000099635	akap8l	54.9368	73.4167	72.0706	132.436	84.7937	97.5071	4.45283	2.15472	1.30096e-05	0.000164225
ENSDARG00000011122	pptc7a	9.54872	11.6964	11.3	34.6672	16.4803	9.17271	4.44917	2.15354	2.13859e-12	1.29033e-10
ENSDARG00000095041	si:rp71-78h1.10	0.785174	1.08582	1.21572	2.40968	1.39551	1.60208	4.44551	2.15235	0.000154113	0.00141737
ENSDARG00000100313	pip5k1cb	9.5234	12.4393	14.3393	24.5466	16.7793	17.6857	4.44313	2.15158	1.33739e-08	3.68378e-07
ENSDARG00000042637	tert	3.44463	4.17183	3.63159	6.68283	4.9175	6.12561	4.43549	2.14909	2.08275e-07	4.3194e-06
ENSDARG00000098350	mxd3	6.35737	8.01983	6.01628	15.8396	11.7954	5.24603	4.43	2.14731	6.30051e-11	2.84142e-09
ENSDARG00000002894	aven	23.0993	30.1744	34.2741	75.0855	45.9189	36.8479	4.42362	2.14523	4.14754e-08	1.03235e-06
ENSDARG00000003820	nr1d2a	45.0842	44.271	39.9319	139.054	61.5685	28.1778	4.42351	2.14519	4.09959e-10	1.61364e-08
ENSDARG00000013279	znf76	2.93807	3.29556	4.58234	8.51419	6.27979	5.24603	4.42038	2.14417	2.00495e-08	5.34546e-07
ENSDARG00000015891	ptprea	2.25421	3.12411	3.64717	7.26116	4.81783	3.26699	4.41434	2.1422	1.34209e-08	3.69216e-07
ENSDARG00000076924	als2b	6.83861	6.24823	5.29931	14.683	8.77176	5.96854	4.40206	2.13818	1.17979e-10	5.15465e-09
ENSDARG00000060041	lig1	14.0065	18.3637	18.8593	17.5103	15.8822	30.3767	4.40055	2.13769	5.69433e-06	8.07437e-05
ENSDARG00000098311	si: zfos-932h1.3	6.05343	6.13393	6.2189	9.86361	6.87786	10.3978	4.39384	2.13548	1.61002e-07	3.44923e-06
ENSDARG00000044691	ppp1r3b	1.19042	2.05734	1.74566	2.89161	2.06004	1.69632	4.38463	2.13245	3.13869e-05	0.000354174
ENSDARG00000101661	ulk3	3.69791	6.24823	6.03186	10.8275	9.40307	6.53398	4.3714	2.1281	1.22748e-08	3.42355e-07
ENSDARG00000098105	tmem106c	4.43243	4.32423	4.37972	10.1528	6.74496	4.30363	4.36807	2.127	1.20494e-09	4.26343e-08
ENSDARG00000040727	tfb1m	1.41838	2.59073	2.63407	4.08038	3.15651	3.14134	4.36748	2.1268	3.30866e-06	5.02206e-05
ENSDARG00000056346	acap1	1.77297	1.7716	2.26	5.17277	2.45875	2.04187	4.36583	2.12625	2.31147e-07	4.73262e-06
ENSDARG00000012625	prkag2a	6.56	8.51511	8.04248	16.8677	12.2273	7.13084	4.36569	2.12621	3.85455e-10	1.52169e-08
ENSDARG00000104682	tpm2	159.846	194.895	223.475	503.622	300.034	193.538	4.3656	2.12618	0.000523088	0.004059
ENSDARG00000042561	lpar2b	5.09096	5.44815	5.3149	11.8235	8.77176	4.74342	4.36305	2.12534	6.2048e-10	2.34513e-08
ENSDARG00000095224	camkmt	1.06378	1.86685	1.73007	3.984	1.69455	1.53926	4.35915	2.12405	4.04227e-06	6.02221e-05
ENSDARG00000078561	lrig2	12.2335	14.5728	14.2614	33.9925	17.6764	13.5078	4.35601	2.12301	1.24966e-10	5.42431e-09
ENSDARG00000059838	myom3	9.19413	9.92477	9.55434	24.2895	13.4235	10.6177	4.35356	2.1222	1.8684e-10	7.89117e-09
ENSDARG00000005004	slc5a12	2.20355	3.44795	2.97697	6.84348	3.25619	2.85862	4.35313	2.12205	2.11033e-08	5.58722e-07
ENSDARG00000055752	npas4a	10.8151	11.9631	11.1286	25.5747	13.7557	13.4135	4.34997	2.12101	7.47197e-10	2.78062e-08
ENSDARG00000102924	zgc:112334	18.8442	24.1547	26.2628	47.5509	41.0014	26.3558	4.34844	2.1205	5.08321e-08	1.24314e-06
ENSDARG00000062469	hipk3a	17.2738	21.964	19.4828	48.9646	29.6047	16.2407	4.34743	2.12016	2.31337e-10	9.64798e-09
ENSDARG00000090185	si:dkeyp-73b11.8	26.6959	40.0801	50.889	77.688	66.2202	47.0572	4.34075	2.11794	1.13031e-06	1.95549e-05
ENSDARG00000057419	slc44a5b	3.16602	3.5432	2.86786	5.94387	3.85426	3.54971	4.33907	2.11739	9.99486e-08	2.26528e-06
ENSDARG00000077052	tnrc18	22.3141	24.8405	19.1399	52.6273	24.2553	20.8585	4.33365	2.11558	2.91986e-10	1.1971e-08
ENSDARG00000087373	dnah5	1.39305	1.82875	1.2469	3.46993	1.99358	1.35078	4.32088	2.11133	7.77488e-06	0.00010571
ENSDARG00000103415	CABZ01117131.1	21.6809	24.8596	28.4137	47.5831	34.5554	34.2406	4.31922	2.11077	2.23143e-07	4.58486e-06
ENSDARG00000031240	kidins220a	7.62378	8.64846	7.71517	16.4822	9.40307	9.76956	4.30533	2.10612	2.62059e-09	8.60847e-08
ENSDARG00000059804	fam134c	10.1313	14.0395	14.277	34.6993	20.102	11.9057	4.30379	2.10561	1.23175e-10	5.36407e-09
ENSDARG00000074468	prdm11	2.05158	2.68598	2.13531	6.26516	2.62488	2.19894	4.29941	2.10414	3.71597e-08	9.35425e-07
ENSDARG00000097704	ccdc36	2.05158	2.64788	3.46014	9.4138	3.82103	2.85862	4.28894	2.10062	8.74969e-10	3.22863e-08
ENSDARG00000097565	si:dkey-242e21.5	0.886486	1.50491	1.38717	3.66271	1.16292	1.35078	4.28606	2.09965	1.37507e-05	0.000172282
ENSDARG00000037894	ezh1	4.83768	5.2386	5.26814	14.4902	6.71173	4.30363	4.28508	2.09932	3.88511e-11	1.82641e-09
ENSDARG00000100357	si:ch73-44m9.3	2.12757	1.924	1.37159	1.992	1.09647	2.8272	4.27121	2.09464	0.000430267	0.003438
ENSDARG00000035957	gmnn	3.24201	4.34328	5.03434	10.7632	6.0472	4.4607	4.27076	2.09449	1.98858e-09	6.68082e-08
ENSDARG00000030440	rsrp1	26.2147	31.7555	41.8178	87.3909	37.6123	49.2876	4.26998	2.09423	2.17457e-07	4.47841e-06
ENSDARG00000104101	RIMBP2 (1 of many)	9.90332	10.2867	10.3181	19.9521	9.86824	12.157	4.26936	2.09402	2.68993e-09	8.77127e-08
ENSDARG00000100461	CABZ01078737.1	1.41838	1.6192	1.21572	2.57032	2.45875	1.57067	4.26655	2.09307	4.96266e-05	0.000529669
ENSDARG00000076962	gdpd5b	7.82641	8.21032	7.37228	16.5464	11.596	7.88476	4.24929	2.08722	1.15532e-09	4.10974e-08
ENSDARG00000077928	ccdc173	1.41838	2.03829	1.87034	4.08038	2.19294	2.26176	4.24651	2.08628	4.34728e-06	6.41555e-05
ENSDARG00000017595	ccdc6b	5.95212	6.49587	6.53062	14.0082	9.5692	5.56017	4.24485	2.08571	6.10357e-10	2.31344e-08
ENSDARG00000079397	cerkl	1.19042	1.44776	1.23131	2.95587	1.29583	1.44502	4.24047	2.08422	5.81196e-05	0.000607607
ENSDARG00000078088	si:ch211-186j3.6	6.05343	5.2386	6.14097	9.83148	6.5456	7.47638	4.23614	2.08275	4.92643e-08	1.20925e-06
ENSDARG00000037433	fmr1	14.0825	18.2113	16.0538	24.4823	22.0623	21.7066	4.22897	2.08031	2.51113e-07	5.10436e-06
ENSDARG00000034957	hddc2	3.79923	5.67674	5.73572	11.7271	7.21012	5.8743	4.20509	2.07214	6.02502e-09	1.81166e-07
ENSDARG00000037030	casz1	16.0327	17.5255	16.7708	33.0929	22.6604	17.0575	4.20365	2.07164	5.35824e-09	1.64823e-07
ENSDARG00000031248	enkur	1.44371	2.17164	1.65214	5.17277	2.75779	1.4136	4.20304	2.07143	2.52164e-07	5.12182e-06
ENSDARG00000092503	arid1b	14.5637	15.7539	14.7601	21.5264	17.0784	21.047	4.20057	2.07058	3.1559e-07	6.25258e-06
ENSDARG00000078703	ASPH	7.3705	8.22937	9.88165	13.4299	9.73533	13.5078	4.19994	2.07037	3.1717e-07	6.27558e-06
ENSDARG00000025576	mkln1	6.66131	7.1245	7.18524	12.5624	9.5692	7.2879	4.19986	2.07034	9.36084e-09	2.69852e-07
ENSDARG00000100708	jakmip3	5.64818	6.53397	9.24262	11.0524	8.87144	12.2826	4.18911	2.06664	8.14569e-07	1.45268e-05
ENSDARG00000087749	ccser2a	7.1932	8.83895	8.44772	20.5626	12.7922	6.37692	4.18826	2.06635	9.43521e-11	4.16338e-09
ENSDARG00000021135	dhrs4	10.6125	14.3062	14.5419	22.0405	19.4707	17.937	4.18489	2.06519	1.62388e-07	3.47333e-06
ENSDARG00000037675	npm1b	5.80015	7.2388	7.20083	12.209	10.1673	7.85335	4.18217	2.06425	2.71709e-08	7.04283e-07
ENSDARG00000077559	CABZ01052290.1	2.00093	3.23841	1.65214	4.53019	2.65811	2.01046	4.18142	2.06399	1.14036e-06	1.97031e-05
ENSDARG00000032627	SCYL2	4.63506	4.22898	4.69145	8.77122	6.84463	4.30363	4.17894	2.06314	1.37879e-08	3.78259e-07
ENSDARG00000015252	st3gal3b	0.911814	1.21917	1.20014	1.79922	1.32906	1.47643	4.17498	2.06177	0.00104419	0.00728166
ENSDARG00000029296	si:ch211-134n22.1	6.66131	7.84838	7.94897	18.7955	11.6292	5.96854	4.17265	2.06097	1.32384e-10	5.71832e-09
ENSDARG00000039657	fank1	1.7983	1.98114	1.71448	4.4338	2.32585	2.07328	4.16913	2.05975	1.91348e-06	3.08839e-05
ENSDARG00000045525	tmcc3	6.18008	6.03868	4.44207	10.9239	8.50595	4.33505	4.16319	2.05769	1.77281e-09	6.06582e-08
ENSDARG00000052435	spred2a	10.9671	13.8109	14.3237	22.651	20.8329	14.1046	4.15707	2.05557	3.35155e-08	8.50935e-07
ENSDARG00000101422	hdac12	1.21575	1.67635	1.20014	3.34142	1.66132	1.13088	4.1543	2.0546	2.01792e-05	0.000240452
ENSDARG00000102379	si:zfos-80g12.1	6.71197	7.61979	8.22952	15.9681	9.80178	6.91094	4.15353	2.05434	1.13387e-09	4.03884e-08
ENSDARG00000059556	recql5	4.4071	5.44815	6.46828	10.8596	5.81462	7.66486	4.15041	2.05326	5.90913e-08	1.42417e-06
ENSDARG00000054588	cox6a2	1.67166	2.51453	3.19517	6.77922	3.32264	2.89003	4.14506	2.05139	8.20272e-08	1.90712e-06
ENSDARG00000044566	fabp6	26.8479	48.8047	44.5921	87.3267	81.2717	42.628	4.14272	2.05058	1.79212e-06	2.93058e-05
ENSDARG00000071426	lrrc59	5.54687	8.43892	8.91531	5.81535	8.20692	13.4763	4.14236	2.05045	3.88481e-05	0.000427137
ENSDARG00000060068	fam98b	1.57035	1.71445	1.48069	2.15264	1.06324	2.60731	4.13858	2.04914	0.000571238	0.00436767
ENSDARG00000076657	plagl2	4.63506	6.07678	5.64221	12.5946	8.67209	4.39787	4.13852	2.04911	1.06589e-09	3.84453e-08
ENSDARG00000044011	xkrx	6.93992	7.25785	5.92276	17.4461	8.20692	4.61777	4.13623	2.04832	1.87634e-11	9.40221e-10
ENSDARG00000069464	cox7a1	4.5844	6.62922	7.90221	15.0364	9.93469	7.979	4.13576	2.04815	8.80016e-09	2.55074e-07
ENSDARG00000090145	tmem240b	5.29359	6.51492	6.6709	13.1408	9.5692	6.3455	4.13202	2.04685	5.69835e-09	1.73679e-07
ENSDARG00000078552	grhl3	1.77297	2.41928	2.52497	5.17277	2.09326	2.98427	4.13091	2.04646	1.38045e-06	2.32476e-05
ENSDARG00000098934	rrp7a	8.181	10.0962	11.5182	18.8597	13.5564	14.5758	4.12598	2.04474	9.82071e-08	2.23151e-06
ENSDARG00000070485	apitd1	1.74764	2.11449	2.6029	5.33342	2.59166	2.67014	4.12413	2.04409	7.46215e-07	1.33976e-05
ENSDARG00000021405	chd3	12.3855	11.7154	9.28938	11.7271	9.23693	17.78	4.12413	2.04409	3.27925e-06	4.98596e-05
ENSDARG00000032098	c8g	1.57035	3.20031	4.70703	6.16877	4.61847	5.99996	4.1184	2.04209	2.88957e-06	4.46751e-05
ENSDARG00000095157	TMEM14A	20.6171	30.7839	47.9432	67.2782	50.1718	42.9735	4.10734	2.0382	1.8367e-06	2.99154e-05
ENSDARG00000045416	mppe1	2.53282	3.84799	3.25752	6.2009	4.68492	2.92144	4.10662	2.03795	1.49698e-07	3.23047e-06
ENSDARG00000022372	kng1	9.1688	14.23	16.2097	30.4904	22.7268	15.9266	4.10087	2.03593	2.1089e-08	5.58722e-07
ENSDARG00000098424	CABZ01079241.1	1.84896	1.44776	1.20014	2.63458	1.52841	1.79056	4.09395	2.03349	0.000111439	0.00106528
ENSDARG00000099817	tusc2a	2.68479	3.5813	3.89655	8.93187	4.55201	2.48166	4.09105	2.03247	2.63517e-09	8.61384e-08
ENSDARG00000042759	cnstb	1.69699	1.924	2.21324	4.56232	2.59166	1.91622	4.08657	2.03089	1.8566e-06	3.01393e-05
ENSDARG00000074191	zgc:172253	2.12757	3.20031	2.69641	4.94787	4.25298	3.42406	4.07574	2.02706	1.77893e-06	2.91106e-05
ENSDARG00000061682	bicc1a	1.9756	1.79065	2.77434	5.23703	2.69134	2.07328	4.05995	2.02146	6.21221e-07	1.13918e-05
ENSDARG00000060751	taok3a	3.69791	4.47663	3.47572	5.26916	3.6549	4.39787	4.04929	2.01767	1.81714e-06	2.96628e-05
ENSDARG00000020595	gnl3l	7.82641	10.801	12.6716	23.1971	12.6925	12.1256	4.04757	2.01706	7.33539e-09	2.1543e-07
ENSDARG00000039346	ndufa5	21.5796	29.4124	38.6538	67.7922	48.7099	31.005	4.04501	2.01614	2.17278e-07	4.47818e-06
ENSDARG00000099954	plekhm1	3.26734	3.56225	3.63159	6.61858	4.12007	3.80102	4.04385	2.01573	2.18181e-07	4.48983e-06
ENSDARG00000006896	lhx6	2.30486	2.99077	2.69641	6.71496	3.95394	1.72774	4.04252	2.01525	2.80918e-08	7.24992e-07
ENSDARG00000079236	si:dkey-253d23.11	1.06378	1.60016	2.18207	3.53419	2.35907	1.60208	4.0384	2.01379	1.98855e-05	0.000237533
ENSDARG00000078060	syt7b	3.06471	3.06696	3.60041	5.976	4.21975	4.49211	4.0377	2.01353	1.01073e-06	1.76119e-05
ENSDARG00000023712	mao	19.0468	30.4601	26.7927	47.9686	36.4826	23.0888	4.03701	2.01329	6.90132e-08	1.63518e-06
ENSDARG00000060016	nsd1a	8.02903	9.0485	9.35172	20.0164	12.028	7.31932	4.03338	2.01199	6.0859e-10	2.31004e-08
ENSDARG00000102261	RSPH1	1.64633	1.8097	2.41586	5.04425	2.12649	2.19894	4.03297	2.01184	1.44098e-06	2.41142e-05
ENSDARG00000103612	akt2l	19.1228	25.6215	28.5072	47.326	33.6916	32.6699	4.03295	2.01183	7.51794e-07	1.34796e-05
ENSDARG00000023040	zbtb1	1.89961	2.00019	2.33793	4.88361	1.92713	1.82198	4.03107	2.01116	1.35388e-06	2.28869e-05
ENSDARG00000007624	gins1	3.09004	2.97172	3.92772	7.1969	4.58524	3.80102	4.02969	2.01067	1.27909e-07	2.80617e-06
ENSDARG00000037495	rtn4rl2b	1.49436	1.6573	1.29366	4.53019	1.8939	1.09947	4.02763	2.00993	1.67266e-06	2.75239e-05
ENSDARG00000015709	hsd17b12a	8.91552	10.4391	10.3648	16.7071	13.0247	10.4607	4.02506	2.00901	3.60405e-08	9.08972e-07
ENSDARG00000005126	large	9.1688	9.81048	9.22703	15.8717	12.8918	10.4607	4.01893	2.00681	4.93329e-08	1.20982e-06
ENSDARG00000045465	lancl2	17.3498	23.7737	22.7247	33.2857	35.4525	23.0574	4.01579	2.00568	5.91174e-07	1.09236e-05
ENSDARG00000088690	ddias	1.1651	1.29536	1.02869	1.70284	1.16292	1.31936	4.01481	2.00533	0.00169081	0.0109543
ENSDARG00000076888	GANAB (1 of many)	4.50842	4.36233	4.6291	5.2049	4.02039	6.47116	4.01405	2.00506	8.29594e-06	0.000111823
ENSDARG00000007691	cul1b	12.2588	12.9536	12.2196	15.7432	9.80178	19.4135	4.01014	2.00365	2.41831e-06	3.81372e-05
ENSDARG00000060977	zgc:153018	10.6378	13.7918	8.79062	27.9522	12.7589	7.47638	4.00239	2.00086	2.4076e-11	1.17329e-09
ENSDARG00000031489	OGN (1 of many)	4.7617	6.05773	6.28124	12.4339	9.03758	4.96331	4.00141	2.00051	5.72238e-09	1.74013e-07
ENSDARG00000054087	irs1	6.02811	6.34347	6.90469	13.0444	9.50275	6.31409	4.00063	2.00023	1.12581e-08	3.18676e-07
ENSDARG00000028889	ndufb10	39.9425	54.0624	61.924	107.6	79.8762	55.2247	3.99876	1.99955	4.89069e-06	7.08818e-05
ENSDARG00000004060	bhlhe40	62.5353	71.6641	68.6417	154.83	89.1464	60.1566	3.99787	1.99923	1.97906e-06	3.1684e-05
ENSDARG00000097072	si:ch211-229g11.6	1.74764	3.27651	3.22634	4.08038	4.12007	3.36123	3.99615	1.99861	1.0377e-05	0.000135018
ENSDARG00000055753	suv39h1b	6.12942	6.78161	7.684	17.928	8.4395	5.99996	3.99578	1.99848	3.01057e-10	1.23239e-08
ENSDARG00000098059	fkbp3	22.7954	28.2694	35.1469	52.9165	41.8652	35.0573	3.99482	1.99813	1.37619e-06	2.32049e-05
ENSDARG00000027957	fgf12a	7.82641	7.90553	7.85545	13.2372	9.10403	9.42401	3.9944	1.99798	8.11113e-08	1.89014e-06
ENSDARG00000102353	ddx47	12.7907	16.3254	17.6903	21.4943	15.9487	26.5757	3.99243	1.99727	6.19271e-06	8.64964e-05
ENSDARG00000003811	plxnb2a	13.3986	13.487	11.3	24.161	16.5467	11.2774	3.99012	1.99643	4.15478e-09	1.30418e-07
ENSDARG00000036065	mgat1b	3.29266	4.83857	4.66028	9.76722	5.48235	3.80102	3.98718	1.99537	1.08191e-08	3.07559e-07
ENSDARG00000100041	si:ch1073-235m4.3	2.6088	3.5051	4.27062	7.48606	3.32264	4.80625	3.98662	1.99516	3.57199e-07	6.98337e-06
ENSDARG00000019357	fabp1a	16.59	20.2686	23.8937	32.2897	38.2103	25.7276	3.9845	1.9944	2.05914e-06	3.28475e-05
ENSDARG00000059404	rab43	4.17915	4.05754	3.5069	9.44593	5.34945	2.38742	3.98439	1.99436	1.43447e-09	5.01556e-08
ENSDARG00000016460	fut9a	7.62378	9.21994	9.944	22.7795	10.9315	8.73292	3.98364	1.99409	6.79837e-10	2.54418e-08
ENSDARG00000069009	si:ch211-147a11.3	2.73544	4.00039	3.616	9.6387	3.58845	2.5759	3.98019	1.99284	1.73786e-09	5.95887e-08
ENSDARG00000037496	gria4a	12.5881	14.6871	17.628	36.4343	20.8662	16.0522	3.98016	1.99283	7.01099e-09	2.07276e-07
ENSDARG00000067607	srebf1	1.59568	0.952473	0.77931	1.47793	1.06324	1.50784	3.97468	1.99084	0.00258407	0.0156017
ENSDARG00000077040	RIN2 (1 of many)	2.00093	2.30499	2.05738	5.87961	1.66132	2.26176	3.96872	1.98868	3.92679e-07	7.59331e-06
ENSDARG00000104620	CABZ01118004.1	0.582548	1.54301	1.55862	2.18477	2.02681	1.50784	3.96825	1.9885	0.000503928	0.00393557
ENSDARG00000022660	armc2	47.1104	60.7869	61.2382	139.986	88.7477	44.2615	3.96491	1.98729	7.15142e-07	1.29139e-05
ENSDARG00000005738	rpf1	7.04123	8.83895	9.53876	10.0243	7.74175	12.7538	3.96481	1.98725	4.67731e-06	6.81566e-05
ENSDARG00000051955	brms1	4.60973	6.78161	7.04497	13.5584	9.30339	5.37169	3.96062	1.98573	5.78321e-09	1.75261e-07
ENSDARG00000100952	wu:fj16a03	11.9549	16.935	19.7166	36.4343	29.4386	16.3978	3.96054	1.9857	3.75429e-08	9.43288e-07
ENSDARG00000058476	stc1l	3.84988	5.01001	7.02938	11.5986	7.54239	6.47116	3.96051	1.98569	5.38957e-08	1.30964e-06
ENSDARG00000075612	ercc6	4.35645	4.24803	3.69393	8.38567	4.61847	3.39265	3.95849	1.98495	1.75994e-08	4.76385e-07
ENSDARG00000021827	katna1	2.12757	2.19069	2.94579	4.24103	3.38909	2.48166	3.953	1.98295	5.55442e-06	7.90331e-05
ENSDARG00000079564	vmhc	20.7944	27.9837	24.9847	52.2739	33.459	20.5758	3.94597	1.98038	1.85929e-08	4.99214e-07
ENSDARG00000090778	ttll1	6.68664	7.21975	8.54124	12.7873	9.13726	9.17271	3.94561	1.98025	1.53418e-07	3.30537e-06
ENSDARG00000021343	wsb1	45.8187	57.4913	62.4539	110.524	78.2149	59.8425	3.94198	1.97892	7.72328e-06	0.000105223
ENSDARG00000059987	dnah12	1.1651	1.33346	1.34041	2.05626	1.62809	1.28795	3.9404	1.97834	0.000655006	0.00488601
ENSDARG00000052164	znf507	1.24108	1.50491	2.35352	3.30929	1.56164	2.45024	3.93805	1.97748	8.99467e-05	0.00088379
ENSDARG00000007289	METRNL (1 of many)	5.09096	8.03888	6.90469	11.3737	8.70531	7.41356	3.93788	1.97742	1.35241e-07	2.95443e-06
ENSDARG00000104316	CABZ01078055.1	16.1341	19.5448	18.9217	35.8238	21.2981	20.4187	3.93466	1.97624	5.93585e-08	1.42804e-06
ENSDARG00000011027	fgfr1a	10.9164	11.1439	13.6379	20.916	15.5167	14.67	3.92802	1.9738	1.53806e-07	3.31107e-06
ENSDARG00000039966	prom1a	8.66224	10.3629	11.035	21.2694	13.4567	9.51825	3.92394	1.9723	5.86901e-09	1.77457e-07
ENSDARG00000044179	rbms2a	11.9042	10.1343	9.11793	23.7433	14.1544	7.57062	3.92327	1.97206	3.03074e-10	1.23684e-08
ENSDARG00000100406	ITIH4 (1 of many)	30.5205	51.1288	39.5266	74.3787	52.2319	49.8216	3.92302	1.97196	5.86345e-06	8.27225e-05
ENSDARG00000018460	mbnl2	18.8188	20.0972	19.3113	41.7356	24.222	18.5967	3.92245	1.97175	1.26598e-08	3.50888e-07
ENSDARG00000043185	mllt1a	6.93992	7.84838	7.62165	15.7432	10.2005	5.8743	3.91895	1.97047	2.33905e-09	7.73135e-08
ENSDARG00000099959	smyhc1	120.739	139.423	131.376	299.153	146.329	114.753	3.91335	1.9684	5.37368e-05	0.000567167
ENSDARG00000099327	zgc:174944	1.21575	2.53358	1.79241	3.50206	2.72456	1.75915	3.91261	1.96813	2.51088e-05	0.000290602
ENSDARG00000078333	tmem234	1.19042	1.35251	1.2469	3.11651	1.99358	1.25654	3.91258	1.96812	5.61785e-05	0.000590596
ENSDARG00000013478	rrp15	7.52247	11.6773	14.2926	18.1529	12.0944	16.0837	3.91111	1.96758	9.02952e-07	1.58888e-05
ENSDARG00000028118	dscamb	14.4877	14.649	10.0531	11.5664	10.7986	18.691	3.90984	1.96711	1.22552e-05	0.00015565
ENSDARG00000103851	tnrc6c2	12.0309	12.1155	6.59297	14.7793	13.2906	6.87953	3.90611	1.96573	7.60082e-09	2.2298e-07
ENSDARG00000001969	txlng	3.84988	5.41005	5.54869	8.77122	6.81141	5.623	3.90389	1.96491	2.96535e-07	5.9121e-06
ENSDARG00000069044	agpat4	3.7739	4.38138	4.05241	9.92786	4.41911	3.70678	3.90294	1.96456	8.26075e-09	2.40747e-07
ENSDARG00000013800	snrpd3	5.36957	7.42929	8.30745	16.0645	10.566	6.87953	3.90146	1.96401	8.5306e-09	2.47877e-07
ENSDARG00000077256	nat8l	39.2334	42.3279	35.2248	82.7965	50.8364	30.1883	3.89812	1.96278	8.68628e-08	2.00108e-06
ENSDARG00000100209	prpf39	41.7662	52.5384	51.715	94.2023	52.4645	63.4236	3.8958	1.96192	1.01222e-05	0.00013222
ENSDARG00000098221	st8sia1	11.6003	14.1919	12.4378	26.5386	16.4138	8.98423	3.89142	1.9603	1.01232e-09	3.68479e-08
ENSDARG00000076404	MCTP1 (1 of many)	3.31799	2.91457	3.53807	4.91574	3.32264	4.02091	3.8901	1.95981	5.44387e-06	7.7793e-05
ENSDARG00000096446	si:ch211-202a8.6	3.14069	4.93381	5.9851	12.1769	6.91109	4.49211	3.88617	1.95835	7.89127e-09	2.30991e-07
ENSDARG00000059781	atcayb	2.50749	2.60978	2.47821	5.68684	3.18973	2.67014	3.88345	1.95734	7.31797e-07	1.31982e-05
ENSDARG00000036028	arrdc3b	40.0945	38.0989	14.9939	81.8969	34.9874	12.6282	3.88118	1.9565	1.79886e-11	9.03097e-10
ENSDARG00000102304	CU682355.2	0.987799	1.37156	1.77683	1.86348	1.59487	1.94763	3.87916	1.95575	0.00151909	0.0100422
ENSDARG00000030591	lrrc42	1.72232	2.20974	2.29117	3.02013	2.3923	2.70155	3.87352	1.95365	0.000108554	0.00104274
ENSDARG00000020239	lpin1	15.5768	17.1636	16.8331	43.1171	19.9358	14.4187	3.86699	1.95121	1.04503e-09	3.78832e-08
ENSDARG00000100143	lrp6	31.331	36.7845	33.1207	56.6113	53.8267	28.0207	3.86255	1.94955	8.01812e-07	1.43185e-05
ENSDARG00000105201	adcyap1r1a	24.0111	27.4122	28.9124	53.7518	36.3497	23.56	3.85963	1.94846	8.97313e-08	2.05648e-06
ENSDARG00000073705	rbfa	2.58347	4.13373	4.83172	7.61458	4.71815	5.12038	3.85886	1.94817	8.61339e-07	1.5258e-05
ENSDARG00000056877	vamp2	6.7373	4.55282	1.82359	3.46993	3.88749	4.86907	3.8528	1.94591	1.83037e-05	0.000220773
ENSDARG00000091260	mylk4a	6.43336	6.34347	4.81614	13.5263	7.01077	4.33505	3.84981	1.94479	1.05872e-09	3.83272e-08
ENSDARG00000105273	si:ch73-295i22.2	2.93807	3.20031	1.15338	4.94787	2.95715	1.28795	3.84461	1.94284	5.33895e-07	9.97603e-06
ENSDARG00000030608	rhogd	1.87429	2.30499	2.38469	4.30529	2.62488	1.82198	3.84259	1.94208	6.33974e-06	8.83182e-05
ENSDARG00000006385	triobpb	8.51027	12.4203	10.9571	19.5344	14.3538	10.8376	3.83622	1.93968	5.97602e-08	1.4364e-06
ENSDARG00000069977	myg1	23.4032	30.403	38.6226	51.4385	42.0314	41.3086	3.83608	1.93963	1.0594e-05	0.000137371
ENSDARG00000055648	cpda	7.90239	9.44854	8.71269	18.667	10.4995	7.44497	3.83203	1.93811	3.48385e-09	1.11149e-07
ENSDARG00000105102	crsp7	2.68479	2.85742	3.46014	6.68283	3.45554	2.38742	3.82227	1.93443	1.70416e-07	3.62633e-06
ENSDARG00000076563	zgc:92249	1.06378	1.48586	1.49628	2.50606	1.761	1.13088	3.82211	1.93437	0.000307114	0.0025689
ENSDARG00000098600	pithd1	1.84896	2.13354	3.39779	6.4258	3.42232	2.45024	3.82209	1.93436	3.72324e-07	7.24181e-06
ENSDARG00000004274	zgc:112496	2.00093	2.07639	2.89903	5.23703	2.02681	2.63872	3.82189	1.93429	3.11435e-06	4.76518e-05
ENSDARG00000013343	kif26ba	14.3104	14.2871	14.8069	24.7715	16.58	14.2303	3.81784	1.93276	6.07634e-08	1.45526e-06
ENSDARG00000011941	bmpr2a	5.3949	6.28633	4.76938	9.79935	6.91109	4.55494	3.81587	1.93201	4.73137e-08	1.16352e-06
ENSDARG00000041599	zgc:91860	16.6659	18.1922	20.2932	41.2537	27.013	11.3088	3.81529	1.93179	1.81466e-09	6.1903e-08
ENSDARG00000095152	si:ch211-255i3.4	3.29266	4.22898	3.64717	9.15677	5.4159	2.26176	3.81387	1.93125	6.95135e-09	2.05742e-07
ENSDARG00000033046	ccni2	4.30579	5.84819	5.65779	9.4138	6.24656	5.30886	3.80479	1.92782	1.90211e-07	3.99459e-06
ENSDARG00000037244	gpr137	1.92494	2.83837	2.52497	6.55432	3.45554	1.50784	3.80345	1.92731	1.0413e-07	2.34209e-06
ENSDARG00000004594	znf800a	4.55907	5.06716	4.52	8.89974	6.01398	3.26699	3.80014	1.92605	3.02073e-08	7.70618e-07
ENSDARG00000071724	ankha	1.24108	1.27631	1.58979	3.14864	2.02681	1.00523	3.79105	1.9226	6.46342e-05	0.000664523
ENSDARG00000103380	LPIN1 (1 of many)	2.05158	2.45738	2.07297	4.27316	3.0236	1.85339	3.79092	1.92255	6.49152e-06	9.00554e-05
ENSDARG00000044488	pak1ip1	7.95305	11.2201	12.3131	16.0966	12.5928	14.1674	3.79069	1.92246	1.56894e-06	2.59939e-05
ENSDARG00000104668	plxna1b	2.10224	2.34308	2.72759	5.30129	3.05683	2.29318	3.78953	1.92202	1.79482e-06	2.93165e-05
ENSDARG00000057949	slc43a3b	2.93807	3.33366	3.31986	7.77522	3.88749	2.26176	3.78751	1.92125	3.46641e-08	8.76752e-07
ENSDARG00000022466	clcn5b	1.9756	1.8478	1.85476	3.30929	2.42553	1.91622	3.78631	1.92079	4.85666e-05	0.000520024
ENSDARG00000094409	si:ch1073-467m9.2	1.51969	1.54301	2.24441	2.57032	2.8907	1.66491	3.78542	1.92045	0.000170801	0.00154476
ENSDARG00000099464	FAM19A2	0.987799	1.39061	1.43393	2.15264	2.12649	1.28795	3.78502	1.9203	0.000596165	0.00452188
ENSDARG00000100515	dusp1	16.8686	20.6496	21.5246	49.4144	26.1824	12.0942	3.78076	1.91868	7.59657e-10	2.82304e-08
ENSDARG00000075536	cpne1	13.1707	16.6683	13.1548	31.5507	15.9487	9.04705	3.78066	1.91864	3.79423e-10	1.50457e-08
ENSDARG00000052690	arrdc3a	35.6621	41.4135	26.3563	75.0855	40.3368	22.3035	3.77146	1.91512	1.33391e-08	3.68048e-07
ENSDARG00000036781	si:dkey-170l10.1	0.987799	1.16202	1.57421	1.992	1.99358	1.13088	3.76858	1.91402	0.000908047	0.00644646
ENSDARG00000078725	nos1apa	4.5844	4.81952	5.84483	10.1206	4.1533	6.94236	3.76688	1.91337	3.98676e-07	7.6925e-06
ENSDARG00000104676	prkd2	6.45869	7.50549	7.41903	15.2613	7.74175	7.00518	3.76331	1.912	1.50477e-08	4.115e-07
ENSDARG00000104339	SMARCA4 (1 of many)	18.5149	22.8213	25.7172	38.3299	27.3121	27.6124	3.76265	1.91175	1.90122e-06	3.07893e-05
ENSDARG00000090982	slc44a1b	8.71289	10.6868	11.1909	21.0445	14.6861	8.48161	3.76235	1.91163	1.1995e-08	3.34903e-07
ENSDARG00000104848	cdkal1	7.24386	9.18184	9.78814	15.7111	13.2906	9.26695	3.75895	1.91033	1.82253e-07	3.84872e-06
ENSDARG00000061635	myo5aa	1.49436	1.48586	1.26248	1.28516	1.29583	2.1047	3.75794	1.90994	0.00601256	0.0312328
ENSDARG00000020387	nipsnap3a	4.7617	6.41967	8.08924	12.0484	7.70852	8.82716	3.75746	1.90976	6.72005e-07	1.22136e-05
ENSDARG00000038293	zgc:103559	0.962471	2.64788	3.11724	4.14464	2.8907	3.23558	3.75579	1.90912	4.079e-05	0.000446275
ENSDARG00000105801	si:cabz01032474.1	1.03846	1.7335	1.76124	3.27716	1.62809	1.1623	3.75212	1.90771	8.56559e-05	0.000849155
ENSDARG00000041257	smtnl1	1.34239	1.67635	1.13779	2.12051	1.72777	1.1623	3.74984	1.90683	0.000702526	0.00517877
ENSDARG00000060994	fbxw7	16.8179	18.9733	16.8643	31.872	20.3013	15.581	3.74443	1.90475	4.57199e-08	1.13164e-06
ENSDARG00000093677	si:ch211-56a11.2	1.21575	2.68598	3.53807	3.95187	3.12328	3.26699	3.73656	1.90171	5.29368e-05	0.000559834
ENSDARG00000096569	si:dkey-181i3.8	1.41838	2.19069	2.44703	4.78722	2.72456	1.69632	3.73432	1.90084	4.43107e-06	6.51392e-05
ENSDARG00000070098	lcorl	5.04031	5.96248	4.84731	11.695	7.11045	2.79579	3.73361	1.90057	2.23964e-09	7.42121e-08
ENSDARG00000105631	si:cabz01076231.1	1.59568	1.924	3.00814	5.71896	4.08684	1.75915	3.72582	1.89756	8.32178e-07	1.4821e-05
ENSDARG00000042245	myl13	169.116	204.115	223.475	535.687	230.923	153.706	3.72434	1.89699	0.000460438	0.0036484
ENSDARG00000055713	fmnl1a	6.71197	8.51511	9.74138	17.4461	10.6657	7.22508	3.71564	1.89361	1.61203e-08	4.38577e-07
ENSDARG00000045822	tnnt2e	35.2568	39.28	37.8277	82.0254	40.071	31.2563	3.715	1.89336	1.47077e-07	3.18779e-06
ENSDARG00000042308	arhgef18b	3.49529	4.80047	4.50441	8.38567	5.34945	3.20416	3.71029	1.89153	1.00339e-07	2.2722e-06
ENSDARG00000003058	fgfr1op	5.5722	8.43892	10.131	12.6588	8.17369	10.4607	3.7096	1.89126	1.6887e-06	2.77707e-05
ENSDARG00000042732	tmem189	7.75042	7.71504	6.31241	10.7311	7.3098	7.09942	3.70605	1.88988	3.05994e-07	6.08057e-06
ENSDARG00000038153	lgals2b	111.241	184.951	205.863	318.109	276.477	130.774	3.69698	1.88635	0.00122881	0.00834728
ENSDARG00000078318	tmod1	1.26641	2.09544	1.9171	3.69484	2.25939	1.57067	3.69644	1.88614	3.87237e-05	0.000425945
ENSDARG00000018559	kdm7ab	6.7373	7.1245	6.79559	11.9199	7.24335	6.43974	3.69046	1.8838	1.0578e-07	2.37317e-06
ENSDARG00000103521	capsla	1.24108	1.7335	2.01062	4.01613	2.02681	1.53926	3.68965	1.88348	2.39484e-05	0.000279605
ENSDARG00000063019	panx2	2.12757	2.57168	1.82359	5.10851	3.15651	1.09947	3.68799	1.88283	1.05185e-06	1.82688e-05
ENSDARG00000052747	gpatch3	7.01591	9.10565	8.99324	11.8235	8.14046	11.2146	3.68274	1.88078	3.62835e-06	5.46677e-05
ENSDARG00000059386	dtwd1	2.53282	2.47643	2.83669	4.98	2.72456	3.17275	3.68098	1.88009	8.91639e-06	0.000118624
ENSDARG00000076801	arap3	1.72232	2.38118	1.71448	4.30529	1.82745	1.57067	3.68067	1.87997	1.2182e-05	0.000154867
ENSDARG00000039949	fibina	4.71104	6.72446	7.93338	11.4058	8.90467	6.40833	3.67954	1.87953	3.30341e-07	6.5109e-06
ENSDARG00000004131	rttn	1.7983	2.38118	1.60538	2.76309	2.85747	1.72774	3.67372	1.87724	0.000147385	0.00136309
ENSDARG00000105271	CABZ01029366.1	11.0937	13.9061	12.9677	20.1449	14.4202	14.0418	3.67322	1.87705	5.94654e-07	1.0965e-05
ENSDARG00000011841	atp5l	90.7509	130.737	149.97	242.638	169.886	129.297	3.6713	1.87629	0.000616775	0.00464116
ENSDARG00000035564	dgcr8	15.3235	16.8969	15.3524	23.7433	16.148	15.581	3.66697	1.87459	3.66118e-07	7.14722e-06
ENSDARG00000011999	ybey	3.06471	3.467	4.37972	5.55832	3.72135	4.71201	3.66319	1.8731	1.28883e-05	0.000162836
ENSDARG00000016484	dkc1	26.9745	36.8036	37.8901	41.7998	31.698	46.8059	3.66261	1.87287	7.88518e-05	0.000792624
ENSDARG00000042977	nfil3	8.63691	10.8963	9.24262	19.4702	12.7257	6.21985	3.65748	1.87085	4.68189e-09	1.45828e-07
ENSDARG00000042821	agps	2.20355	1.98114	2.83669	3.2129	2.75779	3.29841	3.65557	1.8701	0.000167486	0.00151995
ENSDARG00000017522	ctdp1	2.83676	3.12411	2.32234	4.65871	2.59166	2.51307	3.65526	1.86997	8.28166e-06	0.000111687
ENSDARG00000075416	HSCB	0.911814	1.6573	2.49379	3.4378	1.66132	2.16752	3.64047	1.86413	0.000167841	0.00152186
ENSDARG00000099596	btd	1.82363	2.81932	3.13283	5.976	2.69134	1.97904	3.63915	1.8636	1.10075e-06	1.90806e-05
ENSDARG00000043249	irf1b	13.8292	16.9731	18.6879	27.149	20.2016	19.9161	3.63817	1.86321	1.91496e-06	3.08839e-05
ENSDARG00000022045	map1ab	8.71289	9.44854	9.88165	14.201	10.3334	11.1203	3.63566	1.86222	1.33204e-06	2.25896e-05
ENSDARG00000008859	mylipa	6.78795	6.38157	6.48386	15.0042	6.97754	4.74342	3.63152	1.86057	2.89546e-09	9.38396e-08
ENSDARG00000096118	ost4	7.11722	7.33405	9.88165	14.2974	9.27016	8.57585	3.63	1.85997	2.96627e-07	5.9121e-06
ENSDARG00000016112	bbs12	2.68479	3.5432	3.67834	6.13664	3.12328	3.95809	3.62773	1.85907	4.51116e-06	6.60611e-05
ENSDARG00000013892	sorl1	15.2222	14.7633	12.204	26.0566	16.3142	10.6805	3.62162	1.85664	1.64994e-08	4.47975e-07
ENSDARG00000105255	zbtb4	5.14162	5.06716	5.03434	10.1206	5.78139	4.08374	3.62062	1.85624	6.14049e-08	1.46798e-06
ENSDARG00000098584	CABZ01102240.1	23.6059	33.1461	49.4083	74.8285	49.8396	38.7955	3.61756	1.85502	5.69891e-06	8.07437e-05
ENSDARG00000104034	arid3b	18.3629	20.1162	18.8749	34.4102	22.0623	15.7381	3.60064	1.84825	9.24095e-08	2.11603e-06
ENSDARG00000005163	efr3a	13.7025	16.0016	15.7577	28.1771	18.939	12.5654	3.59826	1.8473	6.93968e-08	1.6428e-06
ENSDARG00000013845	ttc14	9.11814	9.50569	15.2277	23.165	15.9154	11.0889	3.59664	1.84665	1.23569e-07	2.72404e-06
ENSDARG00000007180	slc30a4	18.0083	22.8022	20.5894	28.6591	30.5683	17.78	3.59573	1.84629	1.87918e-06	3.04513e-05
ENSDARG00000099279	ift27	2.45683	3.6575	4.08359	7.10051	4.02039	4.17798	3.59219	1.84486	2.38334e-06	3.76579e-05
ENSDARG00000020053	nkd1	10.9164	12.6869	10.9259	23.904	13.5564	6.75388	3.58922	1.84367	1.91331e-09	6.46058e-08
ENSDARG00000100865	si:dkey-269o24.1	1.621	2.00019	1.43393	4.08038	2.3923	1.00523	3.58906	1.8436	1.33995e-05	0.000168734
ENSDARG00000079881	tcaim	2.10224	3.08601	3.07048	7.13264	3.42232	1.6335	3.58044	1.84014	1.49141e-07	3.22106e-06
ENSDARG00000009267	zgc:136439	3.39398	5.18146	5.65779	8.83548	4.12007	6.15702	3.57994	1.83993	2.32565e-06	3.67901e-05
ENSDARG00000060280	pde9a	1.01313	1.23822	1.87034	2.37755	1.03002	2.38742	3.57722	1.83884	0.00187264	0.011929
ENSDARG00000035910	znf281b	9.39675	9.63903	8.16717	19.8879	9.90146	5.37169	3.57684	1.83869	1.00188e-09	3.6568e-08
ENSDARG00000079296	gcga	1.67166	2.38118	2.86786	3.2129	3.25619	2.79579	3.57483	1.83788	0.000173284	0.00156349
ENSDARG00000054723	PDE4DIP	43.6151	49.662	44.8727	69.8806	51.7999	41.874	3.57245	1.83691	1.07937e-05	0.000139552
ENSDARG00000059871	shrprbck1r	7.49714	7.315	6.76441	13.687	10.0011	4.86907	3.57175	1.83663	2.67012e-08	6.94493e-07
ENSDARG00000026531	alcama	29.1274	33.1651	31.7335	45.2376	34.9874	32.3244	3.57049	1.83612	8.19248e-06	0.000110821
ENSDARG00000042010	PKLR	31.2803	41.4326	70.4029	76.8847	47.846	82.7428	3.56887	1.83547	0.000514545	0.00400088
ENSDARG00000071460	si:ch211-234p6.5	1.64633	1.42871	1.30924	1.47793	1.39551	1.85339	3.56847	1.83531	0.00528272	0.0281294
ENSDARG00000041723	zgc:55461	16.0834	20.7068	20.6361	36.6592	23.9894	16.9318	3.5628	1.83301	2.05781e-07	4.27766e-06
ENSDARG00000034291	rpl37	131.909	178.97	206.003	235.409	215.872	186.941	3.56194	1.83266	0.00526566	0.0280477
ENSDARG00000089921	smim4	5.77482	8.34367	8.21393	14.0082	10.8983	5.34027	3.55777	1.83097	7.0553e-08	1.66278e-06
ENSDARG00000062549	acmsd	4.05251	6.05773	5.9851	9.67083	6.74496	4.90049	3.55699	1.83066	5.22093e-07	9.77611e-06
ENSDARG00000087887	phf21b	5.44556	5.77199	6.04745	12.3697	7.40948	4.61777	3.55679	1.83058	4.13008e-08	1.02896e-06
ENSDARG00000097583	arfgap3	8.07969	9.67713	10.4428	16.7392	12.4931	9.89522	3.55348	1.82923	5.04238e-07	9.48853e-06
ENSDARG00000014180	ildr2	4.05251	5.98153	5.67338	5.94387	4.95073	7.00518	3.55264	1.82889	5.28603e-05	0.000559617
ENSDARG00000002174	itfg2	3.57127	4.01944	4.73821	6.93987	4.75137	4.99473	3.55214	1.82869	5.69768e-06	8.07437e-05
ENSDARG00000067997	myhz1.3	293.528	336.928	353.433	594.515	477.131	212.292	3.55172	1.82852	0.0091961	0.0440266
ENSDARG00000036868	tbpl1	2.02625	2.74312	3.36662	6.16877	3.522	1.60208	3.5493	1.82753	7.41083e-07	1.33145e-05
ENSDARG00000060330	si:ch211-284e13.4	4.45776	4.85761	4.34855	9.54232	5.28299	2.89003	3.54831	1.82713	3.89446e-08	9.73908e-07
ENSDARG00000032238	dnm3a	2.38085	2.60978	2.68083	4.17677	2.06004	3.54971	3.54763	1.82685	7.9903e-05	0.000800775
ENSDARG00000044420	dnajc19	4.50842	6.97211	5.01876	8.67483	7.50916	5.8743	3.54732	1.82673	2.53848e-06	3.98724e-05
ENSDARG00000059411	impa2	3.24201	4.74332	4.64469	5.78322	6.31301	4.08374	3.54594	1.82617	9.95695e-06	0.000130445
ENSDARG00000100577	si:ch1073-328c12.2	4.91367	6.17203	7.60607	11.8235	9.40307	4.74342	3.54389	1.82534	1.47231e-07	3.18779e-06
ENSDARG00000097182	si:ch211-207l3.2	3.57127	4.09564	4.59793	7.55032	6.84463	2.8272	3.54337	1.82512	5.16972e-07	9.68703e-06
ENSDARG00000079994	AKAP13 (1 of many)	4.81235	5.44815	4.14593	4.30529	3.72135	6.53398	3.54064	1.82401	0.000175831	0.00158486
ENSDARG00000095427	si:ch211-152p11.8	2.17822	3.82894	3.83421	8.48206	3.18973	3.89526	3.54053	1.82397	5.06622e-07	9.52665e-06
ENSDARG00000061473	tbkbp1	5.82548	6.62922	6.84234	11.8877	8.10724	5.84289	3.53912	1.82339	2.38551e-07	4.87884e-06
ENSDARG00000060501	dpcd	1.41838	1.8859	1.96386	3.66271	2.06004	1.47643	3.53891	1.82331	6.58507e-05	0.000676247
ENSDARG00000076805	leng8	25.8601	31.8507	37.5472	65.1255	32.9938	30.471	3.53783	1.82287	9.39737e-07	1.64612e-05
ENSDARG00000070781	gjd2b	3.90054	4.28613	4.52	9.60657	4.45234	3.0471	3.5356	1.82196	4.60621e-08	1.13875e-06
ENSDARG00000103542	vegfaa	2.58347	3.35271	2.63407	5.81535	3.98717	1.60208	3.53511	1.82176	9.7908e-07	1.70941e-05
ENSDARG00000076143	ppip5k1a	7.09189	6.59112	6.84234	10.4098	8.50595	6.12561	3.53373	1.82119	7.11473e-07	1.28781e-05
ENSDARG00000051886	ankrd11	16.1594	13.868	18.9217	25.8639	17.5103	18.7224	3.53348	1.82109	2.09254e-06	3.33602e-05
ENSDARG00000068374	si:ch211-132b12.7	7.82641	10.5344	13.2483	16.4822	13.9883	12.157	3.53347	1.82109	2.80179e-06	4.34441e-05
ENSDARG00000101171	SAMD14	1.72232	2.15259	2.80552	4.27316	2.32585	2.63872	3.53235	1.82063	4.72879e-05	0.000508996
ENSDARG00000099274	atxn3	7.16787	10.1153	8.588	16.2252	10.7986	8.70151	3.53233	1.82062	2.74934e-07	5.53781e-06
ENSDARG00000068366	si:dkey-154p10.3	2.00093	2.95267	3.42897	4.59445	4.21975	2.38742	3.5318	1.8204	1.57632e-05	0.000193195
ENSDARG00000094833	coa5	4.86301	6.01963	8.07365	9.89574	8.63886	5.8743	3.53136	1.82022	1.40411e-06	2.35862e-05
ENSDARG00000074583	grid1a	2.98873	3.10506	2.712	4.53019	2.79102	2.85862	3.5288	1.81918	2.16566e-05	0.000255993
ENSDARG00000088708	ngfra	6.99058	7.50549	8.74386	14.3938	10.2005	6.15702	3.52289	1.81676	1.01491e-07	2.29436e-06
ENSDARG00000011764	asun	8.05436	11.563	12.3443	16.0645	10.0344	13.1936	3.52093	1.81596	3.85488e-06	5.77862e-05
ENSDARG00000057394	rab33a	3.84988	4.51472	4.48883	9.25316	4.88428	3.39265	3.51883	1.8151	1.29271e-07	2.83097e-06
ENSDARG00000037154	hivep3b	4.55907	4.49567	3.89655	8.25716	4.18652	3.92667	3.51631	1.81406	4.45756e-07	8.47192e-06
ENSDARG00000056628	tmem170a	2.12757	4.05754	3.97448	5.30129	3.12328	3.29841	3.51612	1.81398	1.56872e-05	0.000192707
ENSDARG00000042141	myo6b	2.02625	1.42871	0.997517	1.28516	1.22938	1.53926	3.51294	1.81268	0.00742949	0.0371586
ENSDARG00000074346	l3mbtl1b	6.18008	6.93401	6.45269	11.0845	6.94431	6.84812	3.51044	1.81165	8.56166e-07	1.51974e-05
ENSDARG00000023495	ift74	11.1697	14.3062	16.7863	19.181	16.6464	17.1831	3.51035	1.81161	1.01019e-05	0.000132019
ENSDARG00000071506	mgat5	10.4605	12.9346	10.8948	21.173	13.7557	7.91617	3.51013	1.81152	2.83421e-08	7.30744e-07
ENSDARG00000079782	vmhcl	4.05251	5.58149	5.40841	11.0845	6.74496	4.49211	3.50924	1.81116	1.46343e-07	3.17869e-06
ENSDARG00000099235	hook2	4.17915	4.78142	5.34607	9.79935	5.4159	4.55494	3.50315	1.80865	3.42739e-07	6.73033e-06
ENSDARG00000076584	patz1	5.77482	6.40062	5.93834	12.7873	5.68171	4.77483	3.50111	1.80781	2.947e-08	7.55432e-07
ENSDARG00000007764	klhdc10	5.7495	8.91515	7.18524	13.5263	8.10724	6.21985	3.4997	1.80723	1.53967e-07	3.31186e-06
ENSDARG00000012397	eya4	9.01683	8.80086	8.2451	7.32541	5.11686	13.3821	3.49512	1.80534	0.000225123	0.00196783
ENSDARG00000068478	gpx4a	60.5597	96.0665	97.445	152.067	118.319	79.9785	3.49107	1.80367	0.00022142	0.00193966
ENSDARG00000070174	PLEKHH3	5.47089	7.46739	6.18772	12.8516	8.04078	3.9895	3.49074	1.80353	2.80216e-08	7.23884e-07
ENSDARG00000100028	pole2	3.79923	4.43853	4.30179	6.87561	2.55843	6.0942	3.49001	1.80323	1.78015e-05	0.000215398
ENSDARG00000074663	SAMD8	2.76077	3.21936	2.6029	7.96799	3.38909	1.13088	3.48683	1.80192	2.6063e-08	6.79887e-07
ENSDARG00000054911	tmsb	19.1988	32.5365	36.5029	59.4708	49.7399	15.0156	3.48641	1.80174	2.70987e-07	5.47074e-06
ENSDARG00000001803	kcnh6a	2.05158	3.35271	3.46014	4.65871	2.49198	3.45547	3.48593	1.80154	5.21069e-05	0.000552815
ENSDARG00000076508	grm8b	3.5966	3.52415	4.42648	4.46593	3.18973	5.05755	3.48454	1.80097	0.000118715	0.00112492
ENSDARG00000016085	mbnl3	12.1322	13.2394	12.5625	26.8277	15.3174	8.63868	3.48233	1.80005	1.05746e-08	3.01898e-07
ENSDARG00000052894	znf532	1.87429	1.8478	1.30924	2.40968	1.22938	1.8848	3.47793	1.79823	0.00115587	0.00792463
ENSDARG00000055999	si:ch211-59d17.3	4.20448	4.19088	4.95641	8.00012	5.4159	4.14657	3.47524	1.79711	1.33368e-06	2.26028e-05
ENSDARG00000015611	rasl11b	4.20448	5.86724	4.72262	11.1166	6.14688	2.70155	3.47181	1.79569	1.71177e-08	4.6429e-07
ENSDARG00000014313	atp5j	57.343	85.7798	104.926	142.396	121.376	78.0308	3.47022	1.79503	0.000290013	0.00244741
ENSDARG00000017901	tln2a	8.02903	7.79123	6.85793	7.77522	6.44592	8.19889	3.46647	1.79347	1.98376e-05	0.00023723
ENSDARG00000030805	znhit2	2.53282	3.90514	4.67586	4.75509	3.42232	4.64918	3.46377	1.79234	9.26668e-05	0.000906833
ENSDARG00000079363	LRIG3	4.38178	5.18146	4.39531	7.93587	5.71494	3.67537	3.46318	1.7921	9.08806e-07	1.59719e-05
ENSDARG00000062152	chaf1a	16.8939	17.716	17.9709	15.5826	14.6861	22.3035	3.46031	1.7909	0.000104277	0.00100785
ENSDARG00000075349	si:ch73-138n13.1	11.9042	12.3631	12.2352	18.4742	12.0944	11.0261	3.45867	1.79022	5.73888e-07	1.06634e-05
ENSDARG00000088835	efs	10.7391	11.4487	12.3443	18.0244	12.1941	10.6491	3.45614	1.78916	6.50016e-07	1.18544e-05
ENSDARG00000062338	zeb2a	15.2729	14.5347	11.1286	16.0645	13.5896	12.5025	3.45573	1.78899	2.63423e-06	4.11094e-05
ENSDARG00000062352	sema4ab	4.81235	4.95286	4.27062	9.95999	6.41269	2.85862	3.45456	1.7885	5.82272e-08	1.40718e-06
ENSDARG00000036100	eya3	9.01683	10.3248	9.1491	20.2091	9.76856	6.21985	3.45352	1.78807	5.77448e-09	1.75197e-07
ENSDARG00000020952	NAALADL1	2.73544	2.38118	2.07297	1.86348	1.62809	3.07851	3.45337	1.78801	0.00318422	0.0186006
ENSDARG00000098644	si:ch211-126j24.1	15.3742	15.6015	16.724	28.884	17.4106	12.5654	3.45046	1.78679	1.09375e-07	2.44558e-06
ENSDARG00000068738	cox5b2	2.63413	3.90514	3.616	5.55832	4.58524	3.20416	3.45039	1.78676	1.0722e-05	0.000138693
ENSDARG00000010658	insig1	10.2832	13.7537	12.3131	21.3979	11.8618	10.4292	3.45	1.78659	1.62254e-07	3.47326e-06
ENSDARG00000067549	adamts12	1.72232	1.7716	1.10662	2.57032	1.19615	1.44502	3.44777	1.78566	0.000781386	0.00566247
ENSDARG00000071051	cbx6a	8.81421	11.0868	9.39848	16.2573	10.865	7.75911	3.44333	1.78381	2.08693e-07	4.3247e-06
ENSDARG00000019961	znf513	6.63598	7.58169	6.96703	11.8556	8.4395	5.4031	3.44249	1.78345	2.84658e-07	5.70346e-06
ENSDARG00000057491	n4bp1	4.02718	4.70522	4.95641	8.57845	5.71494	2.89003	3.44145	1.78302	2.65642e-07	5.37505e-06
ENSDARG00000004672	ptk2ab	15.1969	14.8967	17.4098	23.6148	14.9186	17.9999	3.4392	1.78207	4.03323e-06	6.01548e-05
ENSDARG00000062165	tub	5.52154	6.00058	5.12786	10.956	5.31622	4.61777	3.43757	1.78139	1.44557e-07	3.14584e-06
ENSDARG00000091967	ttf1	1.59568	1.9621	2.58731	2.4418	1.29583	3.10992	3.43522	1.7804	0.00233415	0.0143302
ENSDARG00000052155	lrrc8ab	4.71104	4.60997	4.66028	10.2813	4.38588	3.26699	3.43419	1.77997	4.67776e-08	1.15246e-06
ENSDARG00000102171	fnip1	8.20633	8.41987	8.91531	16.7713	10.865	5.18321	3.43214	1.77911	2.16039e-08	5.70273e-07
ENSDARG00000088087	kdm6ba	30.8751	33.6795	24.0183	52.7237	31.8973	18.5653	3.4314	1.7788	1.27393e-07	2.80102e-06
ENSDARG00000019986	grhprb	32.6734	47.3189	40.8203	71.712	49.7067	35.6228	3.43099	1.77863	8.59534e-06	0.000114869
ENSDARG00000061338	ddx6	7.75042	10.8582	12.1728	18.9882	10.6989	9.67532	3.42753	1.77717	3.22227e-07	6.36511e-06
ENSDARG00000077400	rbm10	2.58347	2.55263	2.94579	4.04826	3.12328	2.73296	3.42623	1.77662	6.73238e-05	0.000688981
ENSDARG00000011884	MFN1	1.621	1.67635	1.90152	4.30529	1.1297	2.48166	3.42427	1.7758	8.08625e-05	0.000808324
ENSDARG00000032765	net1	24.2644	29.2409	27.9149	58.1535	31.698	13.3507	3.42378	1.77559	1.37895e-08	3.78259e-07
ENSDARG00000102477	stard4	7.97838	9.98192	12.4222	17.4139	11.596	10.5863	3.4181	1.77319	1.28528e-06	2.19083e-05
ENSDARG00000090326	MAPK8IP1	3.82456	3.04792	2.52497	1.89561	1.69455	4.08374	3.41761	1.77299	0.00333824	0.0193243
ENSDARG00000075435	akap11	9.32077	10.4582	9.72579	21.0124	11.0976	7.2879	3.41621	1.7724	2.06745e-08	5.48463e-07
ENSDARG00000043102	lxn	14.6903	22.4974	25.9199	34.9242	27.2456	27.1726	3.41479	1.7718	2.23708e-05	0.000263615
ENSDARG00000087369	cep162	1.64633	2.28594	2.58731	3.66271	1.59487	2.63872	3.41165	1.77047	0.000246596	0.00213241
ENSDARG00000011259	trpm1a	3.26734	3.90514	3.84979	5.17277	3.18973	4.68059	3.41163	1.77046	6.00486e-05	0.000623511
ENSDARG00000003776	pip4k2aa	10.4605	11.0677	9.52317	19.9521	11.297	6.69105	3.40927	1.76946	1.82221e-08	4.91239e-07
ENSDARG00000029388	si:dkey-90m5.4	2.38085	2.89552	3.66276	5.10851	4.2862	3.5183	3.40023	1.76563	3.253e-05	0.000365061
ENSDARG00000077799	egr4	12.968	13.106	12.4534	20.7553	15.1512	10.6805	3.39876	1.76501	4.53595e-07	8.59633e-06
ENSDARG00000076609	si:ch211-199g17.9	2.45683	2.99077	3.10166	6.13664	4.25298	1.82198	3.39329	1.76268	1.77864e-06	2.91106e-05
ENSDARG00000099439	serp1	13.196	16.3063	17.6748	29.8479	18.6068	11.78	3.39319	1.76264	1.30822e-07	2.86023e-06
ENSDARG00000032868	pde4ba	27.1012	28.498	23.9404	58.9246	27.3121	15.6125	3.39286	1.7625	1.50749e-08	4.1182e-07
ENSDARG00000036893	f13a1b	4.7617	6.43872	5.50193	13.6548	8.50595	2.63872	3.38778	1.76034	8.8003e-09	2.55074e-07
ENSDARG00000004196	tnfsf10l	11.1444	13.5442	11.939	21.3337	14.819	9.32977	3.38563	1.75942	2.05615e-07	4.27755e-06
ENSDARG00000058448	zrsr2	2.38085	3.04792	2.21324	3.4378	2.69134	1.97904	3.3811	1.75749	0.000135709	0.00126566
ENSDARG00000018944	hoga1	5.34425	8.43892	8.41655	12.3697	9.27016	7.13084	3.38045	1.75721	1.84891e-06	3.00525e-05
ENSDARG00000098874	exoc6b	6.18008	7.60074	6.79559	10.4098	6.77818	6.06278	3.37978	1.75693	1.62493e-06	2.68214e-05
ENSDARG00000101933	si:dkey-205h23.2	1.9756	2.91457	1.808	3.79122	2.42553	1.82198	3.37572	1.75519	8.32609e-05	0.00082821
ENSDARG00000009567	spegb	22.2635	21.8307	20.1841	37.0769	25.0859	15.3611	3.37227	1.75372	2.91558e-07	5.82853e-06
ENSDARG00000061335	galnt1	10.1313	12.2679	9.71021	15.7753	13.3238	7.979	3.372	1.7536	6.58311e-07	1.19811e-05
ENSDARG00000099479	CABZ01069339.1	11.3977	10.9534	10.3648	21.7835	12.5928	6.59681	3.36806	1.75192	1.43335e-08	3.92371e-07
ENSDARG00000035958	tnni2b.1	33.7878	53.4528	55.4869	106.765	65.6221	32.45	3.36704	1.75148	3.38234e-06	5.12513e-05
ENSDARG00000039502	eef1a1a	18.6669	23.9452	23.4572	41.093	24.0227	15.2669	3.36572	1.75091	1.6707e-07	3.56202e-06
ENSDARG00000036414	si:ch73-335l21.1	11.2204	11.7345	11.6117	21.0124	11.2637	10.335	3.36434	1.75032	2.4986e-07	5.08277e-06
ENSDARG00000019772	si:ch1073-280e3.1	0.785174	1.98114	1.94828	3.05226	2.25939	1.44502	3.36395	1.75016	0.000393093	0.00317916
ENSDARG00000002131	celf2	4.939	3.40986	2.02621	2.63458	2.52521	3.92667	3.36223	1.74942	0.000694822	0.0051355
ENSDARG00000031709	mllt1b	3.87521	4.95286	4.75379	7.29329	5.44913	2.89003	3.35953	1.74826	1.54513e-06	2.56475e-05
ENSDARG00000087186	si:ch211-232b12.5	2.07691	2.09544	1.57421	3.53419	2.19294	1.1623	3.35892	1.748	8.24456e-05	0.000821689
ENSDARG00000069968	pcsk7	17.8057	20.2305	20.5114	29.9764	26.8469	16.3035	3.35866	1.74788	2.71449e-06	4.21788e-05
ENSDARG00000055342	slc16a13	3.14069	4.00039	2.68083	7.29329	2.69134	2.16752	3.35792	1.74757	4.46733e-07	8.47837e-06
ENSDARG00000068650	fam214b	11.5496	14.7443	13.2015	24.6108	13.1244	9.36119	3.35764	1.74745	5.87183e-08	1.41753e-06
ENSDARG00000074121	dnmbp	4.98965	6.34347	6.87352	9.34954	6.0472	6.03137	3.3567	1.74704	4.50428e-06	6.59966e-05
ENSDARG00000041502	tgfb1a	4.73637	6.41967	5.95393	10.5383	7.14367	3.54971	3.3547	1.74618	2.20594e-07	4.53598e-06
ENSDARG00000098583	wbp1	26.9998	29.9839	29.0839	51.0851	40.6026	16.9946	3.34532	1.74214	6.52557e-07	1.18926e-05
ENSDARG00000009783	dirc2	8.20633	9.35329	7.7931	12.3054	9.83501	5.56017	3.34273	1.74103	5.01858e-07	9.45041e-06
ENSDARG00000059357	sarnp	19.2241	25.3739	30.8919	39.5508	31.1663	26.0417	3.34221	1.7408	1.60224e-05	0.000196011
ENSDARG00000031203	commd1	18.1856	28.1551	21.509	37.6231	32.1299	15.2041	3.34128	1.7404	1.03958e-06	1.81023e-05
ENSDARG00000045555	sco2	2.48216	2.99077	3.74069	4.65871	3.85426	3.14134	3.34086	1.74022	5.63339e-05	0.000591736
ENSDARG00000062058	slc12a7b	38.7521	42.3851	38.5759	59.9206	42.4301	36.2825	3.3402	1.73994	2.01157e-05	0.00023991
ENSDARG00000044622	polq	22.4914	32.2889	33.6974	55.6474	39.2736	23.3716	3.33813	1.73904	2.62348e-06	4.0974e-05
ENSDARG00000069808	ostm1	2.93807	4.45758	4.20828	8.00012	4.81783	2.29318	3.33799	1.73898	4.51475e-07	8.56225e-06
ENSDARG00000037079	cfap36	12.0562	13.7537	16.1941	20.3055	16.0816	15.5182	3.33253	1.73662	1.00631e-05	0.000131706
ENSDARG00000016570	prlra	4.55907	4.81952	4.56676	9.83148	5.24977	2.95286	3.33033	1.73567	1.28018e-07	2.80617e-06
ENSDARG00000035350	ins	2.43151	4.05754	5.876	7.00412	4.95073	4.14657	3.3277	1.73452	1.21155e-05	0.000154145
ENSDARG00000071331	ryr3	60.0278	63.8157	63.2644	108.018	67.1505	52.9315	3.32511	1.7334	3.94477e-05	0.000433014
ENSDARG00000102907	CABZ01072043.1	13.2466	17.1064	20.3244	28.3378	21.9959	20.7014	3.32475	1.73325	1.48112e-05	0.000183216
ENSDARG00000019001	ak7a	1.01313	1.21917	1.26248	1.60645	1.32906	1.03664	3.32126	1.73173	0.00714902	0.0359858
ENSDARG00000005274	rad52	0.987799	1.37156	1.76124	2.08839	1.49519	1.35078	3.32118	1.7317	0.00314733	0.0184134
ENSDARG00000062103	ankrd24	4.20448	6.09583	5.0811	8.83548	6.61205	4.20939	3.31869	1.73061	2.04095e-06	3.25965e-05
ENSDARG00000056829	CR559945.1	5.67351	7.56264	7.10731	11.2452	6.87786	5.84289	3.31829	1.73044	1.26103e-06	2.15362e-05
ENSDARG00000095167	si:dkeyp-66d7.4	3.11537	4.19088	5.3149	6.36154	6.14688	3.89526	3.31789	1.73026	1.68793e-05	0.000205173
ENSDARG00000101367	si:ch73-193i22.1	2.81143	3.71465	5.48634	10.0564	5.08364	2.76438	3.31363	1.72841	1.48743e-07	3.21508e-06
ENSDARG00000086789	bahd1	5.21761	5.79104	5.28372	9.25316	4.58524	4.68059	3.31293	1.72811	1.33708e-06	2.26461e-05
ENSDARG00000024966	MARK4 (1 of many)	20.0852	20.5734	19.2334	31.9684	21.2317	14.7957	3.31137	1.72743	5.88018e-07	1.08774e-05
ENSDARG00000054259	nat10	11.7776	13.487	14.464	19.5023	14.1212	13.8533	3.31132	1.72741	6.04123e-06	8.48259e-05
ENSDARG00000079679	cep112	2.25421	2.00019	2.54055	2.76309	2.35907	2.48166	3.30416	1.72429	0.000840244	0.00602133
ENSDARG00000005315	celf1	31.9388	43.2042	43.9063	66.7641	46.2511	29.5286	3.30334	1.72393	7.04258e-06	9.68919e-05
ENSDARG00000096003	USMG5	31.0777	39.9467	47.8341	71.23	50.9693	32.2615	3.29926	1.72214	1.23407e-05	0.000156586
ENSDARG00000034146	ccnk	3.49529	4.83857	5.09669	7.83948	4.68492	4.17798	3.29694	1.72113	4.84827e-06	7.03396e-05
ENSDARG00000097489	si:ch73-390p7.2	1.59568	2.68598	2.94579	5.39767	3.72135	1.1623	3.29346	1.7196	5.3335e-06	7.65034e-05
ENSDARG00000069774	flot2b	16.1847	16.935	14.2926	23.3899	18.1748	10.1465	3.28843	1.7174	4.20696e-07	8.07289e-06
ENSDARG00000097637	si:ch211-246i5.5	3.7739	4.34328	3.60041	7.6467	4.38588	2.29318	3.28562	1.71617	6.07266e-07	1.11512e-05
ENSDARG00000069423	tmie	2.33019	3.08601	3.19517	4.27316	2.72456	2.92144	3.28545	1.71609	0.000120265	0.00113839
ENSDARG00000005590	mtf2	3.64726	4.01944	3.91214	6.26516	4.12007	2.92144	3.28506	1.71592	6.33422e-06	8.82876e-05
ENSDARG00000036510	ccnt2b	17.983	21.2021	18.0488	37.109	21.7965	11.5915	3.28432	1.7156	7.03932e-08	1.66048e-06
ENSDARG00000063661	nuak2	5.24293	6.15298	6.10979	9.95999	6.14688	4.61777	3.28193	1.71454	1.20035e-06	2.06323e-05
ENSDARG00000067520	SLC27A2 (1 of many)	5.92679	6.38157	7.96455	9.86361	6.18011	7.82193	3.28128	1.71426	1.57107e-05	0.000192729
ENSDARG00000028163	prg4b	2.7861	4.95286	5.01876	6.39367	5.18332	4.11515	3.27926	1.71337	2.43273e-05	0.000283283
ENSDARG00000068474	si:dkey-94e7.2	2.20355	2.43833	2.93021	4.85148	2.92392	2.04187	3.27557	1.71175	2.65744e-05	0.00030544
ENSDARG00000102272	coro6	2.73544	3.39081	5.25255	9.15677	5.21654	2.54448	3.27461	1.71132	3.51219e-07	6.88162e-06
ENSDARG00000069168	si:dkey-73n10.1	3.84988	5.02906	5.47076	7.10051	6.97754	3.95809	3.27002	1.7093	1.08271e-05	0.000139806
ENSDARG00000061580	kctd7	4.00185	4.97191	4.23945	4.94787	4.65169	3.95809	3.26864	1.70869	7.08343e-05	0.000721853
ENSDARG00000091756	insm1a	15.0956	16.8207	15.633	24.5466	14.8522	11.3402	3.26364	1.70648	4.40535e-07	8.39667e-06
ENSDARG00000059093	si:ch211-173b16.3	2.35552	2.05734	1.30924	2.60245	1.49519	1.79056	3.26104	1.70533	0.0010496	0.00731478
ENSDARG00000006353	itga5	4.15382	4.64807	4.55117	7.26116	3.92071	3.64395	3.25717	1.70362	4.68488e-06	6.82294e-05
ENSDARG00000015536	sox6	18.0843	18.8399	18.0488	23.647	20.4342	15.2983	3.25636	1.70326	6.59319e-06	9.12281e-05
ENSDARG00000057626	josd2	8.58625	10.382	10.848	16.8999	12.4931	6.78529	3.25343	1.70196	4.33264e-07	8.28776e-06
ENSDARG00000086336	si:ch211-157b11.12	2.6088	2.68598	3.91214	7.29329	3.92071	1.31936	3.24931	1.70013	4.43189e-07	8.43517e-06
ENSDARG00000075444	cgref1	9.37143	14.8967	10.8168	13.9119	12.9251	9.45543	3.24894	1.69997	8.35613e-06	0.000112463
ENSDARG00000013360	sh3gl3a	4.45776	4.80047	3.89655	9.60657	4.85105	2.29318	3.24662	1.69894	9.44471e-08	2.15735e-06
ENSDARG00000070012	sesn2	2.9634	4.17183	3.28869	6.00813	4.61847	1.79056	3.24587	1.69861	3.85856e-06	5.78088e-05
ENSDARG00000006392	exosc9	5.21761	7.90553	7.46579	9.86361	6.81141	6.94236	3.24389	1.69772	1.26062e-05	0.000159498
ENSDARG00000037867	atp5j2	40.2971	56.0626	62.9839	94.0416	72.1345	39.0154	3.24382	1.69769	3.63599e-05	0.000402606
ENSDARG00000102964	axin1	20.2372	25.8501	22.0701	38.4584	22.2949	16.6177	3.24352	1.69756	7.37075e-07	1.32604e-05
ENSDARG00000074502	zmiz1a	27.4811	32.0603	26.855	44.9806	33.9241	19.225	3.24114	1.6965	2.29695e-06	3.64444e-05
ENSDARG00000074680	rims1a	15.4502	17.2779	14.1679	24.8036	14.5532	12.5968	3.23989	1.69595	8.50557e-07	1.51091e-05
ENSDARG00000094097	si:ch211-209a2.1	4.81235	15.7349	4.36414	7.10051	10.4663	5.12038	3.23712	1.69471	3.1238e-05	0.000352794
ENSDARG00000102110	CABZ01080375.1	2.40618	1.67635	1.21572	1.63858	1.62809	1.4136	3.23653	1.69445	0.00476805	0.0258704
ENSDARG00000063062	ubn2a	7.3705	7.56264	7.15407	13.1408	5.88107	6.31409	3.23623	1.69431	5.67499e-07	1.05595e-05
ENSDARG00000095912	si:dkey-229b18.3	5.5722	5.41005	6.23448	12.3054	5.05041	4.02091	3.23544	1.69396	9.58749e-08	2.18411e-06
ENSDARG00000098691	si:dkey-190e14.2	5.90147	8.26747	8.55683	16.0324	8.90467	4.49211	3.2354	1.69394	5.58127e-08	1.35375e-06
ENSDARG00000101611	HUS1B	2.71012	3.5813	2.8211	4.27316	3.22296	2.63872	3.23143	1.69217	9.79162e-05	0.000951901
ENSDARG00000091932	si:ch73-25f10.6	8.91552	9.33424	9.19586	16.0002	10.4995	5.93713	3.23072	1.69186	2.25836e-07	4.63661e-06
ENSDARG00000055381	bambia	7.06656	9.46759	9.81931	18.6027	8.80499	3.89526	3.23047	1.69175	6.36182e-09	1.90411e-07
ENSDARG00000058159	ipo8	10.0806	16.0778	11.6273	20.0806	15.5167	7.88476	3.22939	1.69126	4.97744e-07	9.37959e-06
ENSDARG00000089549	BAALC	2.83676	3.21936	3.164	4.88361	3.12328	2.41883	3.22827	1.69076	3.59929e-05	0.000399041
ENSDARG00000059768	gpatch8	60.1798	72.4451	60.4745	61.27	49.5405	73.1618	3.22485	1.68923	0.00152109	0.0100505
ENSDARG00000087921	plce1	6.12942	5.4672	6.62414	8.06438	5.15009	6.8167	3.22462	1.68913	3.34015e-05	0.000373266
ENSDARG00000029170	si:ch211-200p22.4	22.3141	25.7358	24.0183	42.1533	26.2156	16.4606	3.2239	1.68881	7.12265e-07	1.28837e-05
ENSDARG00000040884	mxi1	26.7466	29.4124	28.3981	43.1171	29.3057	21.8323	3.22286	1.68834	4.50036e-06	6.59756e-05
ENSDARG00000058984	rad23ab	3.57127	4.70522	4.44207	7.16477	5.28299	2.54448	3.22159	1.68777	2.73865e-06	4.25146e-05
ENSDARG00000008920	mrpl53	3.36865	3.7337	4.34855	4.33742	4.45234	4.14657	3.219	1.68661	0.000228439	0.00199155
ENSDARG00000005941	yes1	19.9079	25.5072	24.2054	38.0407	26.2156	16.0837	3.21888	1.68656	1.37276e-06	2.31767e-05
ENSDARG00000045926	crabp1a	6.3827	8.8199	10.5051	12.2412	9.93469	8.67009	3.21777	1.68606	1.4202e-05	0.000177162
ENSDARG00000057903	si:ch211-266g18.10	1.621	1.48586	1.29366	1.54219	1.42873	1.47643	3.21739	1.68589	0.00904871	0.0435017
ENSDARG00000025567	nf2b	5.31892	5.90534	6.12538	10.699	6.01398	3.76961	3.21446	1.68458	4.10314e-07	7.89417e-06
ENSDARG00000069920	cox17	9.19413	12.4203	13.108	22.2654	16.0483	8.04183	3.2118	1.68338	3.74161e-07	7.26691e-06
ENSDARG00000074540	gpr63	6.96525	7.82933	7.76193	16.4822	7.8082	4.30363	3.21175	1.68336	2.28441e-08	6.02415e-07
ENSDARG00000038306	tsc22d1	47.7183	53.129	54.2088	98.0577	50.8696	36.1254	3.21068	1.68288	6.36387e-06	8.85202e-05
ENSDARG00000073786	cmbl	33.4332	42.8042	49.1589	70.5874	50.1386	39.4238	3.20909	1.68217	5.63414e-05	0.000591736
ENSDARG00000075685	tlr7	2.07691	1.8478	1.808	3.56632	1.59487	1.60208	3.2089	1.68208	0.000228585	0.00199155
ENSDARG00000037747	fscn1b	8.181	8.32462	9.86607	15.4219	8.04078	7.82193	3.20881	1.68204	1.04467e-06	1.81678e-05
ENSDARG00000092774	tarsl2	12.6134	14.7633	13.5912	21.5907	10.0011	13.602	3.20697	1.68121	2.99226e-06	4.61287e-05
ENSDARG00000097193	si:dkey-28n18.9	4.66039	5.94343	7.35669	10.8596	6.44592	4.90049	3.20378	1.67977	1.66922e-06	2.74843e-05
ENSDARG00000004160	reep3b	13.8798	19.3924	16.3967	27.4703	17.0784	12.157	3.20269	1.67928	7.91074e-07	1.41458e-05
ENSDARG00000005762	col14a1a	3.90054	4.19088	4.73821	5.91174	4.1533	4.05233	3.20226	1.67909	4.11995e-05	0.0004502
ENSDARG00000054033	hoxb1b	5.19228	6.47682	5.86041	11.0845	5.54881	4.39787	3.20007	1.6781	5.95161e-07	1.09668e-05
ENSDARG00000002988	tnnt2d	48.4275	59.2439	72.9123	129.962	60.3723	42.8164	3.19356	1.67516	1.00736e-05	0.000131714
ENSDARG00000073999	tapt1a	1.84896	2.13354	2.21324	4.98	2.65811	1.13088	3.19039	1.67373	1.39946e-05	0.000174902
ENSDARG00000086512	FP102464.1	1.69699	1.6954	1.77683	2.63458	1.82745	1.85339	3.18569	1.67161	0.0014826	0.00983033
ENSDARG00000077778	adamts9	1.72232	2.07639	2.22883	3.37355	2.02681	1.57067	3.18474	1.67117	0.000351218	0.00288968
ENSDARG00000020258	ewsr1a	93.3597	114.678	127.106	189.433	109.049	95.1825	3.18115	1.66955	0.000601516	0.00454821
ENSDARG00000100264	thumpd1	8.61158	11.9059	12.6092	13.9119	12.327	12.1256	3.1796	1.66884	4.67616e-05	0.00050435
ENSDARG00000063310	oxr1b	11.9802	12.4965	12.6092	16.5786	11.4963	12.0313	3.17892	1.66854	1.15979e-05	0.000148507
ENSDARG00000057635	wdr34	1.74764	2.45738	2.30676	3.75909	2.99037	1.66491	3.17746	1.66787	0.000161576	0.00147638
ENSDARG00000077653	rabl6b	11.0178	10.0581	8.4789	5.87961	6.74496	11.2774	3.17678	1.66757	0.000856136	0.00612203
ENSDARG00000078546	cars2	3.84988	4.62902	4.69145	9.51019	3.0236	3.17275	3.174	1.6663	3.90656e-07	7.55969e-06
ENSDARG00000076004	ppp2r3b	2.48216	3.6956	3.80303	6.65071	4.41911	1.4136	3.17301	1.66585	1.94834e-06	3.12929e-05
ENSDARG00000056892	mpp6a	7.92772	8.72466	8.85297	12.209	9.93469	6.28268	3.17125	1.66505	3.2708e-06	4.97726e-05
ENSDARG00000037954	tnnt1	5.69884	8.28652	10.4583	17.3175	8.77176	5.623	3.17024	1.66459	1.4778e-07	3.19686e-06
ENSDARG00000098608	si:dkey-224j12.6	6.05343	6.87686	7.76193	14.5223	7.07722	4.64918	3.16673	1.66299	1.36855e-07	2.98722e-06
ENSDARG00000079438	pkp3b	5.34425	5.2767	5.17462	4.56232	3.28941	6.25126	3.1643	1.66189	0.000649206	0.00484954
ENSDARG00000102147	fem1c	15.2476	14.1728	15.4459	25.414	14.1544	13.068	3.15699	1.65855	1.6133e-06	2.66625e-05
ENSDARG00000099368	slc25a42	8.5356	9.06755	8.61917	16.1609	7.97433	5.15179	3.15583	1.65802	8.80975e-08	2.02352e-06
ENSDARG00000056862	cep63	2.50749	2.68598	3.07048	4.30529	2.82424	2.8272	3.1546	1.65746	0.000172066	0.00155408
ENSDARG00000079751	megf8	16.6913	16.6111	15.555	22.7473	15.3506	12.6282	3.15234	1.65642	3.01468e-06	4.64205e-05
ENSDARG00000042329	BCR (1 of many)	2.7861	3.14316	2.64966	4.17677	2.8907	2.48166	3.14972	1.65522	0.000142413	0.00132032
ENSDARG00000054978	kifc3	27.0758	29.2219	25.764	45.2698	25.8501	18.0627	3.14573	1.6534	1.10988e-06	1.92264e-05
ENSDARG00000088036	si:dkey-106g10.7	3.57127	3.86704	3.38221	5.84748	3.75458	2.38742	3.14479	1.65296	1.21114e-05	0.000154145
ENSDARG00000076689	gramd1a	15.6275	15.4682	15.7265	22.908	15.0848	13.2879	3.14407	1.65263	4.36993e-06	6.4454e-05
ENSDARG00000073845	zgc:110843	12.6388	13.8871	13.373	20.4341	13.3238	9.67532	3.14333	1.65229	1.3173e-06	2.23966e-05
ENSDARG00000097205	ulk2	25.3535	29.641	25.4523	48.9325	32.3625	15.2983	3.14235	1.65184	7.1024e-07	1.28646e-05
ENSDARG00000090228	gsta.1	41.2343	65.9302	92.4262	107.889	73.5964	60.4079	3.14161	1.6515	0.000311244	0.00260181
ENSDARG00000071213	rgl3a	3.39398	3.4289	2.8211	5.94387	3.38909	1.85339	3.13876	1.6502	6.01377e-06	8.45295e-05
ENSDARG00000073837	senp2	8.15567	9.79143	8.66593	13.8797	9.40307	6.28268	3.13825	1.64996	1.45452e-06	2.43103e-05
ENSDARG00000062889	fam78bb	5.52154	7.71504	7.94897	12.9159	8.3066	4.49211	3.1349	1.64842	6.21833e-07	1.13951e-05
ENSDARG00000060058	cylda	8.5356	9.98192	9.88165	16.4501	8.37305	6.37692	3.12961	1.64598	3.49994e-07	6.86266e-06
ENSDARG00000018296	rev1	4.7617	5.4672	4.44207	8.00012	4.25298	3.29841	3.12676	1.64467	2.94856e-06	4.55341e-05
ENSDARG00000035398	enc1	11.0431	13.5251	14.3549	23.8397	15.3506	7.72769	3.12575	1.6442	2.60884e-07	5.29085e-06
ENSDARG00000100427	BX547934.1	27.9117	44.2519	38.6382	59.76	51.0357	21.1726	3.12235	1.64263	1.03316e-05	0.000134558
ENSDARG00000102407	cep97	7.52247	9.86763	10.0531	14.7151	9.20371	8.35596	3.118	1.64062	5.27608e-06	7.58433e-05
ENSDARG00000100873	NDUFAF3	32.648	38.7276	43.5011	63.6797	44.5234	29.9684	3.11698	1.64015	2.46628e-05	0.000286188
ENSDARG00000100553	lsm14ab	31.103	37.4703	38.9343	49.6072	37.2468	30.471	3.11578	1.63959	5.43702e-05	0.000573262
ENSDARG00000006192	gatad2ab	6.07876	6.45777	4.89407	4.88361	5.44913	4.90049	3.11485	1.63916	0.000211191	0.00186072
ENSDARG00000030173	traf2a	4.63506	5.37195	4.92524	8.86761	4.55201	2.79579	3.11466	1.63908	8.60549e-07	1.5258e-05
ENSDARG00000089871	si:ch211-203c7.2	5.26826	5.90534	5.23697	8.16077	4.35266	4.83766	3.11013	1.63697	1.30106e-05	0.000164225
ENSDARG00000078105	depdc5	9.44741	10.7439	10.1154	14.7793	9.53597	8.85857	3.10702	1.63553	6.39895e-06	8.88639e-05
ENSDARG00000060978	atp2a3	12.6641	15.1253	14.4484	25.7353	15.3174	9.36119	3.10594	1.63503	4.16191e-07	7.99567e-06
ENSDARG00000100012	si:ch211-239d6.4	7.1932	8.21032	10.131	12.7552	11.9947	6.15702	3.10556	1.63485	5.56067e-06	7.90798e-05
ENSDARG00000020469	map3k7	15.6022	19.0876	17.7839	26.153	17.7097	12.2198	3.10269	1.63352	2.31337e-06	3.66589e-05
ENSDARG00000011247	rnpc3	4.12849	5.4672	6.12538	7.87161	3.82103	6.40833	3.09883	1.63172	7.49211e-05	0.000756547
ENSDARG00000063682	fhod3a	9.49807	9.02945	9.61669	12.8195	10.5992	7.0366	3.09876	1.63169	6.05971e-06	8.50405e-05
ENSDARG00000055534	grk7b	1.95027	3.06696	3.17959	3.95187	2.42553	3.29841	3.09723	1.63098	0.00059542	0.00451881
ENSDARG00000040190	qdpra	11.2204	15.5253	15.4459	24.9321	16.9455	8.32455	3.09484	1.62987	4.95847e-07	9.35045e-06
ENSDARG00000059789	parp8	4.68571	4.32423	4.02124	7.80735	4.85105	2.07328	3.09472	1.62981	1.08983e-06	1.89037e-05
ENSDARG00000013295	slc2a3a	18.2869	21.3354	18.4697	32.9644	22.5275	10.1465	3.0945	1.6297	3.72727e-07	7.24436e-06
ENSDARG00000031366	rtn4ip1	4.5844	4.55282	6.25007	9.15677	4.25298	5.15179	3.09317	1.62909	9.92088e-06	0.000130165
ENSDARG00000057918	tsc1b	9.65004	9.88667	10.7233	13.3014	9.13726	8.67009	3.09152	1.62832	1.182e-05	0.000150862
ENSDARG00000038312	rcl1	7.49714	9.54378	11.5338	13.3335	11.596	9.04705	3.08968	1.62746	2.46845e-05	0.000286315
ENSDARG00000070470	sh3rf1	8.43428	8.68656	7.232	14.4581	8.10724	4.49211	3.08743	1.62641	1.93492e-07	4.05707e-06
ENSDARG00000101079	HECTD4	3.11537	2.22879	1.30924	1.89561	1.46196	2.19894	3.0871	1.62625	0.0056684	0.0297837
ENSDARG00000103682	si:dkey-23i12.5	8.71289	27.0883	9.52317	16.7071	21.2981	6.69105	3.08694	1.62618	6.02554e-06	8.46502e-05
ENSDARG00000015971	rapgef1b	2.48216	3.86704	3.55366	4.62658	3.28941	2.8272	3.08673	1.62608	0.000151476	0.00139608
ENSDARG00000058988	KCNJ15	2.45683	2.91457	3.22634	3.11651	4.45234	2.356	3.08662	1.62603	0.00060194	0.00454981
ENSDARG00000006251	ell2	10.03	11.3344	8.83738	18.1529	9.80178	5.30886	3.08503	1.62529	9.58309e-08	2.18411e-06
ENSDARG00000060537	atad2b	10.9671	11.9631	13.3106	18.0886	11.596	11.3716	3.08494	1.62524	1.00687e-05	0.000131714
ENSDARG00000099478	hs2st1a	3.87521	5.77199	4.92524	9.57445	5.01718	2.54448	3.08333	1.62449	5.55288e-07	1.0354e-05
ENSDARG00000013961	slc31a1	13.9558	17.8494	18.6099	28.6269	18.1416	10.3036	3.08071	1.62327	6.98143e-07	1.26714e-05
ENSDARG00000100206	klhdc4	6.7373	9.79143	10.4895	15.6468	8.37305	8.60727	3.07926	1.62258	5.06926e-06	7.31866e-05
ENSDARG00000078778	lrch1	3.84988	3.80989	3.5069	7.58245	3.522	2.16752	3.07919	1.62255	1.51934e-06	2.52666e-05
ENSDARG00000038713	tep1	7.04123	9.33424	5.09669	7.22903	9.5692	3.58113	3.07677	1.62142	1.62222e-05	0.000198273
ENSDARG00000097268	si:ch73-171a6.2	1.51969	1.7335	1.96386	3.40568	1.56164	1.35078	3.07641	1.62125	0.000484027	0.00380445
ENSDARG00000020656	prkg1a	3.29266	3.84799	3.2731	6.55432	3.35586	2.01046	3.07262	1.61947	5.04373e-06	7.29367e-05
ENSDARG00000103834	rbm14b	16.1087	17.9827	16.5993	20.916	16.7129	14.7015	3.06944	1.61798	2.61189e-05	0.000300593
ENSDARG00000094210	zgc:109934	8.76355	9.73428	8.97765	17.5746	10.2337	5.30886	3.06867	1.61761	1.95792e-07	4.09563e-06
ENSDARG00000060005	mtrf1l	1.87429	2.24784	2.6029	3.11651	1.66132	2.85862	3.06708	1.61687	0.00189867	0.0120687
ENSDARG00000008740	esf1	8.23166	11.3916	10.5986	10.9239	7.21012	11.3088	3.06535	1.61605	0.000166212	0.00150941
ENSDARG00000103129	nid1b	13.0693	13.9252	10.9727	18.1208	14.1877	8.32455	3.06452	1.61566	2.42515e-06	3.82051e-05
ENSDARG00000052247	alkbh4	1.49436	2.19069	3.25752	4.85148	2.75779	1.4136	3.06284	1.61487	4.86485e-05	0.000520482
ENSDARG00000078560	slc9a5	2.25421	2.49548	2.27559	4.98	2.09326	1.1623	3.06233	1.61463	2.25428e-05	0.000265054
ENSDARG00000058062	magt1	12.4615	17.316	18.0956	26.7313	16.4471	11.5601	3.06151	1.61424	2.00816e-06	3.21113e-05
ENSDARG00000021891	zbtb7b	4.43243	5.73389	4.20828	7.48606	4.9175	2.85862	3.06142	1.6142	5.39576e-06	7.72714e-05
ENSDARG00000061901	ankrd13a	2.63413	3.5813	3.30428	6.00813	2.59166	2.26176	3.05958	1.61333	1.66925e-05	0.000203275
ENSDARG00000044718	vav2	6.7373	8.28652	6.63972	12.6267	6.01398	5.18321	3.05945	1.61327	1.04023e-06	1.81023e-05
ENSDARG00000042094	eef2a.1	5.01498	8.26747	4.59793	10.699	5.78139	2.85862	3.05751	1.61236	3.69805e-07	7.20862e-06
ENSDARG00000007657	ccnh	2.12757	3.4289	3.92772	3.984	2.45875	3.89526	3.05633	1.6118	0.000965266	0.00679106
ENSDARG00000099663	cox5ab	49.9218	73.0547	80.6586	122.058	93.3329	41.0573	3.05533	1.61133	0.00010081	0.000977173
ENSDARG00000055357	leo1	24.6696	29.2219	31.4062	37.3339	23.0923	31.0678	3.05281	1.61014	0.000158363	0.00145001
ENSDARG00000019743	dctn1a	8.07969	9.92477	10.9415	15.8396	9.80178	8.41879	3.05163	1.60958	5.45839e-06	7.79586e-05
ENSDARG00000004796	mgrn1b	9.77668	11.7916	11.5806	17.928	11.7621	7.72769	3.04967	1.60866	1.79307e-06	2.93058e-05
ENSDARG00000035389	fcho2	9.47274	9.86763	8.9309	15.8396	8.80499	6.03137	3.04953	1.60859	5.99741e-07	1.10359e-05
ENSDARG00000073944	si:ch73-386h18.1	24.7963	25.3167	23.9092	37.7516	24.8533	16.9632	3.04906	1.60837	4.20839e-06	6.23478e-05
ENSDARG00000007824	camta1b	25.1509	27.6217	29.9567	34.8278	22.0291	26.6385	3.04566	1.60675	8.3263e-05	0.00082821
ENSDARG00000042508	ubr3	5.34425	6.22918	5.75131	8.99612	5.78139	4.30363	3.04168	1.60487	7.73461e-06	0.000105324
ENSDARG00000056193	nme7	3.82456	5.44815	5.96952	8.00012	5.05041	4.61777	3.04101	1.60455	2.74412e-05	0.000314722
ENSDARG00000101800	PSTK	3.79923	4.80047	5.0811	7.22903	5.01718	3.32982	3.039	1.6036	1.60988e-05	0.000196855
ENSDARG00000008275	klhl24b	11.271	12.4203	11.752	20.1449	13.4567	6.91094	3.03878	1.60349	5.88268e-07	1.08774e-05
ENSDARG00000040815	tsku	4.15382	4.66712	4.00565	9.83148	2.8907	2.23035	3.03876	1.60348	1.40087e-07	3.05527e-06
ENSDARG00000075560	kmt2cb	18.5402	17.0874	15.9914	21.3979	14.6861	13.9475	3.03851	1.60336	1.4097e-05	0.000175935
ENSDARG00000038456	mrps35	9.87799	13.2584	15.6018	20.1449	13.2906	12.691	3.0354	1.60189	1.85638e-05	0.000223505
ENSDARG00000010113	ndufb8	62.4593	78.2552	94.016	135.713	88.2493	58.8058	3.03131	1.59994	0.000264027	0.00226474
ENSDARG00000074526	zbtb16b	3.29266	3.6956	4.30179	6.39367	2.02681	3.32982	3.02826	1.59849	3.21696e-05	0.000361932
ENSDARG00000079738	znf219	12.2082	13.4108	11.939	18.667	12.5263	8.32455	3.02281	1.59589	2.2176e-06	3.52275e-05
ENSDARG00000067701	myoz3a	10.4099	11.544	12.1884	17.0284	14.3206	9.04705	3.02081	1.59493	9.86112e-06	0.000129573
ENSDARG00000098215	BICD2 (1 of many)	19.5534	22.1164	20.7141	34.7957	18.7065	12.157	3.01961	1.59436	5.94333e-07	1.0965e-05
ENSDARG00000053864	elmsan1b	8.28231	10.1534	9.25821	14.8436	9.03758	5.93713	3.01888	1.59401	1.45038e-06	2.42563e-05
ENSDARG00000067668	CABZ01073329.1	2.45683	3.23841	3.5069	4.75509	3.18973	2.19894	3.01837	1.59377	0.000104806	0.00101185
ENSDARG00000074979	larp4ab	12.5121	17.1255	16.8954	24.2574	16.2477	9.70673	3.01685	1.59305	1.92167e-06	3.09327e-05
ENSDARG00000089296	si:dkey-240n22.6	6.93992	9.94382	5.7669	11.952	11.4631	2.01046	3.01601	1.59264	3.83748e-07	7.44224e-06
ENSDARG00000057074	rpgrb	3.64726	4.95286	5.33048	8.06438	4.51879	2.73296	3.01598	1.59263	4.1856e-06	6.20979e-05
ENSDARG00000075549	cdh5	9.09282	10.8582	10.0999	20.1128	9.20371	5.623	3.0142	1.59177	9.44569e-08	2.15735e-06
ENSDARG00000028663	tek	2.83676	2.68598	3.28869	3.95187	2.55843	3.32982	3.00839	1.58899	0.000696024	0.0051418
ENSDARG00000037393	slc43a1a	6.81328	9.48664	9.05559	12.9159	8.4395	6.87953	3.00765	1.58864	9.24985e-06	0.000122387
ENSDARG00000006758	fam234b	12.3602	11.9059	10.0063	16.6107	10.0344	8.07324	3.00684	1.58825	2.69992e-06	4.2036e-05
ENSDARG00000003523	itln3	1.31707	2.09544	3.38221	3.59845	2.8907	2.23035	3.00617	1.58793	0.000731863	0.00536605
ENSDARG00000060036	aimp1	31.8122	40.3468	43.5011	58.2499	42.4965	30.4082	3.00589	1.58779	6.8107e-05	0.000696577
ENSDARG00000044615	zak	3.06471	3.02887	3.19517	5.49406	2.72456	2.41883	3.00486	1.5873	4.39891e-05	0.000477545
ENSDARG00000101908	rab3ip	19.6547	21.1259	24.7665	32.4182	22.893	16.2407	3.00473	1.58724	1.08905e-05	0.000140531
ENSDARG00000102531	anapc11	3.7739	4.47663	5.57986	10.1849	4.95073	3.07851	2.99891	1.58444	1.16969e-06	2.01575e-05
ENSDARG00000099266	vasna	6.12942	8.19127	7.3411	13.1729	7.77497	3.54971	2.99883	1.5844	4.05354e-07	7.81003e-06
ENSDARG00000033789	ndufb7	43.1592	50.5763	61.9396	84.0495	57.5481	40.9316	2.99825	1.58412	0.000127875	0.00119952
ENSDARG00000076163	col19a1	2.6088	3.12411	2.86786	5.33342	3.25619	1.85339	2.99793	1.58396	3.51702e-05	0.000391061
ENSDARG00000104435	MAP7	5.26826	7.02925	7.27876	9.99212	5.05041	5.623	2.99647	1.58326	1.5186e-05	0.000187329
ENSDARG00000099144	igfbp3	6.12942	7.1245	5.19021	11.2452	7.01077	2.32459	2.99523	1.58267	2.43112e-07	4.95688e-06
ENSDARG00000086459	si:ch211-165g14.1	3.34332	3.82894	3.19517	6.26516	3.78781	1.44502	2.99025	1.58027	5.92918e-06	8.3517e-05
ENSDARG00000013207	zeb1b	12.2082	13.5061	11.8611	18.0886	13.058	7.25649	2.99011	1.5802	1.93002e-06	3.10484e-05
ENSDARG00000008170	dbnla	3.39398	5.18146	4.66028	4.62658	2.82424	5.56017	2.98878	1.57956	0.00131934	0.0088762
ENSDARG00000090850	serpina1l	53.5691	90.3135	84.337	122.926	92.7016	55.8216	2.98703	1.57871	0.000429786	0.00343622
ENSDARG00000100766	ube2q1	13.12	17.0874	17.8618	26.0245	18.0087	9.89522	2.98629	1.57835	2.20442e-06	3.50389e-05
ENSDARG00000036102	ctdsp2	47.0851	54.8625	53.4607	87.1339	51.0025	35.4029	2.98539	1.57792	3.73469e-05	0.000411993
ENSDARG00000079815	lyrm7	3.9512	3.75275	5.17462	7.29329	4.38588	2.76438	2.98527	1.57786	9.93955e-06	0.000130282
ENSDARG00000102748	CABZ01074745.1	17.3498	20.4972	26.0913	32.4824	22.0291	16.9632	2.98351	1.57701	1.62973e-05	0.000199099
ENSDARG00000100342	si:ch73-116f3.3	11.8536	14.8395	13.373	16.1609	19.8362	6.40833	2.9822	1.57638	8.59329e-06	0.000114869
ENSDARG00000061517	lrp1bb	4.28046	3.02887	2.07297	1.51006	2.3923	3.0471	2.98193	1.57625	0.0106869	0.0496295
ENSDARG00000018627	arl5a	5.92679	8.53416	7.54372	12.8195	6.87786	4.99473	2.97798	1.57433	2.03331e-06	3.24939e-05
ENSDARG00000093008	adgrf3b	2.38085	3.75275	4.20828	4.72296	3.95394	2.85862	2.97796	1.57433	0.000231696	0.00201574
ENSDARG00000105002	FP103009.1	5.14162	6.30537	4.92524	7.55032	4.51879	4.11515	2.97702	1.57387	2.58494e-05	0.000298008
ENSDARG00000014875	abi2b	26.3413	31.6031	30.8607	41.0287	27.2124	23.0574	2.97364	1.57223	3.45159e-05	0.000384527
ENSDARG00000054786	faah2b	4.91367	8.09602	8.55683	9.76722	7.3098	6.25126	2.97355	1.57219	4.75721e-05	0.000511598
ENSDARG00000101212	CU681841.1	6.05343	9.73428	9.81931	14.3617	8.9379	5.81148	2.97133	1.57111	3.13894e-06	4.79178e-05
ENSDARG00000102146	si:ch211-69b7.6	2.22888	2.76217	2.18207	4.46593	1.59487	1.57067	2.9699	1.57041	0.000120876	0.00114295
ENSDARG00000069293	ahsg2	1.1651	1.94305	2.08855	4.46593	2.02681	1.00523	2.96688	1.56895	9.31405e-05	0.000910799
ENSDARG00000078310	cecr2	3.54595	3.7718	3.94331	8.25716	2.15971	2.23035	2.965	1.56803	1.21017e-06	2.07877e-05
ENSDARG00000029075	pfkfb4b	19.7053	23.488	18.7034	38.0086	17.7429	11.7172	2.96373	1.56741	3.17222e-07	6.27558e-06
ENSDARG00000055300	atxn7l2a	4.53374	4.95286	4.61352	7.74309	5.61526	2.41883	2.96227	1.56671	5.51851e-06	7.86905e-05
ENSDARG00000052537	cptp	4.43243	5.71484	5.876	7.26116	6.37947	3.20416	2.96015	1.56567	2.48028e-05	0.000287436
ENSDARG00000061895	usp32	9.87799	9.79143	9.52317	14.2653	8.53918	7.00518	2.95886	1.56504	5.05472e-06	7.3056e-05
ENSDARG00000031657	fahd1	6.23073	9.44854	8.04248	13.2372	9.80178	3.9895	2.95652	1.5639	1.51558e-06	2.52199e-05
ENSDARG00000097209	cox8b	7.62378	9.33424	12.4534	17.2533	13.4235	6.65964	2.95408	1.56271	4.00376e-06	5.97822e-05
ENSDARG00000038731	slc25a36a	22.0608	28.4599	27.4317	46.9726	23.9894	18.2512	2.95366	1.5625	3.7395e-06	5.62467e-05
ENSDARG00000003527	mak16	11.1191	12.9346	15.5706	19.5987	10.9979	11.0889	2.95336	1.56236	1.20852e-05	0.000153932
ENSDARG00000090462	mrpl20	18.4642	23.5642	25.1873	35.9845	24.8201	15.6753	2.95301	1.56219	9.36341e-06	0.000123759
ENSDARG00000035978	ube3c	7.67444	7.52454	7.06055	9.6387	5.71494	6.37692	2.9529	1.56213	3.43839e-05	0.000383741
ENSDARG00000069331	trip6	3.49529	4.28613	4.6291	6.52219	3.75458	2.8272	2.95199	1.56169	2.79908e-05	0.000320611
ENSDARG00000052242	aff2	5.54687	5.5053	6.03186	8.86761	6.74496	3.20416	2.94989	1.56066	6.23404e-06	8.70279e-05
ENSDARG00000013841	abl2	4.07784	4.11469	4.47324	6.4258	3.98717	2.8272	2.94948	1.56046	2.78256e-05	0.000318856
ENSDARG00000043663	faub	6.48401	9.82953	11.1909	16.4179	11.7289	4.9319	2.94796	1.55971	1.30398e-06	2.21843e-05
ENSDARG00000099491	tmem176l.1	4.81235	5.4672	4.76938	11.3415	4.2862	2.07328	2.94461	1.55807	8.91292e-08	2.04444e-06
ENSDARG00000094557	nupr1	25.6068	75.0168	38.2485	47.2296	75.0252	13.5392	2.94372	1.55764	0.000100136	0.000972061
ENSDARG00000017569	reep3a	6.43336	8.95325	8.51007	12.9801	8.83822	4.20939	2.94127	1.55644	1.84384e-06	2.99885e-05
ENSDARG00000030999	mybl1	2.07691	2.40023	2.18207	4.2089	1.42873	1.38219	2.93895	1.5553	0.000183124	0.00164414
ENSDARG00000099913	snrnp35	3.19135	3.86704	4.36414	4.11251	3.58845	4.05233	2.93832	1.55499	0.00107916	0.00748938
ENSDARG00000087993	bada	4.07784	4.89571	4.83172	9.31741	3.62168	2.29318	2.93736	1.55452	7.54966e-07	1.35274e-05
ENSDARG00000091317	hunk	19.452	20.8782	18.5164	35.3419	18.4739	9.48684	2.93707	1.55438	2.28416e-07	4.68596e-06
ENSDARG00000011422	ryr1a	9.3461	10.8201	8.05807	16.2573	8.73854	5.27745	2.93537	1.55354	5.75198e-07	1.06803e-05
ENSDARG00000018153	nt5c1ba	2.22888	2.24784	2.68083	3.11651	2.15971	1.8848	2.93483	1.55328	0.00133226	0.00894947
ENSDARG00000032614	msi2b	4.22981	3.56225	3.00814	3.88761	2.79102	2.89003	2.93256	1.55216	0.000523347	0.00405983
ENSDARG00000056203	si:ch211-201h21.5	3.67259	5.04811	6.25007	8.51419	5.18332	3.42406	2.93252	1.55214	1.20574e-05	0.000153651
ENSDARG00000074804	atxn7	3.09004	3.12411	3.24193	6.2009	2.82424	2.07328	2.93222	1.55199	1.79443e-05	0.000216936
ENSDARG00000090943	CABZ01033205.1	4.50842	7.60074	6.65531	11.4058	5.61526	4.02091	2.9292	1.55051	2.40037e-06	3.79045e-05
ENSDARG00000099547	nbeal1	10.0046	11.4297	10.3804	16.6428	8.97112	8.70151	2.92872	1.55027	7.60299e-06	0.000103744
ENSDARG00000017244	chd6	13.4999	14.8395	15.7888	20.6911	13.6228	11.8114	2.92377	1.54783	1.80017e-05	0.000217425
ENSDARG00000034273	sid4	16.6913	24.1166	26.3251	42.089	25.6175	14.9842	2.92196	1.54693	4.44754e-06	6.53091e-05
ENSDARG00000029472	mllt4a	10.7898	13.7728	14.3393	21.173	13.1244	9.20412	2.92051	1.54622	4.55102e-06	6.6584e-05
ENSDARG00000005989	rgl1	10.6885	13.2203	8.27628	19.6951	10.4663	4.30363	2.91491	1.54345	8.34428e-08	1.93233e-06
ENSDARG00000095451	si:ch211-196l7.4	17.2738	37.2608	21.696	32.5788	25.983	15.7381	2.91481	1.5434	2.46367e-05	0.000286134
ENSDARG00000033418	gpatch1	8.33297	12.9155	11.5494	16.8677	9.03758	8.76433	2.91423	1.54312	9.88162e-06	0.000129714
ENSDARG00000069065	btg3	5.01498	6.09583	7.30993	9.15677	6.91109	3.17275	2.91409	1.54304	7.50614e-06	0.000102475
ENSDARG00000004372	fmnl3	4.35645	3.88609	3.66276	5.33342	3.6549	2.73296	2.90998	1.54101	8.92929e-05	0.000879639
ENSDARG00000051763	sntb2	6.78795	7.0864	5.82924	10.8917	6.81141	3.67537	2.90977	1.5409	2.4315e-06	3.82825e-05
ENSDARG00000032296	pomp	17.5524	28.5742	31.905	38.9725	28.3753	22.2721	2.9096	1.54082	7.98546e-05	0.000800592
ENSDARG00000041779	trdn	5.5722	5.16241	6.10979	7.51819	3.92071	5.81148	2.90673	1.5394	0.000148761	0.00137343
ENSDARG00000020764	slmapb	6.68664	8.47701	8.52565	10.4419	8.90467	4.61777	2.90593	1.539	1.45511e-05	0.000180924
ENSDARG00000045155	phf5a	4.5844	6.05773	6.63972	10.1206	6.18011	3.92667	2.90258	1.53733	7.37739e-06	0.000100924
ENSDARG00000087956	she	5.01498	6.19108	6.53062	9.51019	7.57562	3.07851	2.90168	1.53689	6.38708e-06	8.87454e-05
ENSDARG00000103065	CABZ01088567.1	8.05436	13.087	11.1909	12.9801	14.2209	7.35073	2.90069	1.5364	4.85955e-05	0.000520125
ENSDARG00000060489	mrpl32	11.0684	15.773	18.8905	24.8036	17.2445	11.7172	2.89903	1.53557	1.36052e-05	0.000170758
ENSDARG00000013000	ppfia2	13.6266	17.3731	21.8051	17.7673	14.7857	19.6019	2.89769	1.5349	0.000745604	0.0054458
ENSDARG00000075253	pik3cb	4.45776	6.09583	4.55117	7.48606	4.51879	3.14134	2.89495	1.53354	1.90387e-05	0.000228912
ENSDARG00000077810	otud4	1.95027	1.79065	2.52497	3.40568	1.1297	1.8848	2.89441	1.53327	0.00136081	0.0091182
ENSDARG00000063354	abtb1	4.66039	5.48625	4.78497	8.44993	5.05041	3.23558	2.89284	1.53249	9.87535e-06	0.000129696
ENSDARG00000073753	tacc1	8.86486	9.18184	9.67903	18.8597	10.6657	4.9319	2.89224	1.53219	3.69336e-07	7.20476e-06
ENSDARG00000095863	afp4	46.0466	80.4459	89.8389	98.3469	97.1872	52.8687	2.89213	1.53213	0.00126462	0.00857517
ENSDARG00000062794	trim36	18.8442	20.4401	24.5171	30.4262	20.2349	15.7067	2.89141	1.53177	2.14547e-05	0.000253831
ENSDARG00000062425	zgc:153521	2.86208	3.14316	2.50938	4.88361	2.59166	1.60208	2.89121	1.53168	7.46998e-05	0.000754598
ENSDARG00000000861	scrib	30.2672	35.1653	32.544	46.1373	32.3293	21.3925	2.89061	1.53138	3.02311e-05	0.000342898
ENSDARG00000059398	myef2	47.7689	59.1105	69.5457	80.6759	52.5641	49.7902	2.8891	1.53062	0.000537509	0.00415531
ENSDARG00000023110	mapk7	5.72417	6.91496	6.70207	9.06038	6.97754	3.58113	2.8879	1.53002	1.2384e-05	0.000156986
ENSDARG00000100222	utrn	21.2757	25.6025	22.4441	31.6792	20.5339	18.7538	2.88547	1.52881	4.37682e-05	0.000475535
ENSDARG00000042777	ndufa11	24.3151	32.327	32.3414	50.1855	32.3293	19.6334	2.88264	1.52739	1.58821e-05	0.000194474
ENSDARG00000014439	dgkza	5.21761	5.5053	5.15903	8.22503	4.98396	3.5183	2.88164	1.52689	1.55882e-05	0.000191581
ENSDARG00000052336	ociad2	11.7016	18.2684	20.1218	28.8197	20.5671	9.20412	2.88056	1.52635	3.13223e-06	4.78703e-05
ENSDARG00000104071	HIKESHI	8.30764	10.5725	13.0924	19.8236	9.17048	8.82716	2.8804	1.52627	4.41297e-06	6.49448e-05
ENSDARG00000020693	sesn1	62.2567	72.2356	68.1585	121.062	72.4335	36.5652	2.88008	1.52611	5.76149e-05	0.000603076
ENSDARG00000078891	si:dkey-3k24.5	5.09096	4.74332	6.15655	7.61458	5.28299	3.67537	2.87796	1.52505	3.54109e-05	0.000393319
ENSDARG00000102435	plekhf1	2.76077	4.43853	3.89655	6.00813	5.11686	1.53926	2.87697	1.52455	2.51751e-05	0.000291117
ENSDARG00000059360	srsf3b	58.0015	77.2837	83.0901	109.592	71.9019	56.7012	2.8759	1.52401	0.000600561	0.00454486
ENSDARG00000024277	pigm	3.4193	3.48605	3.66276	4.75509	4.45234	2.23035	2.87574	1.52393	0.000164126	0.00149404
ENSDARG00000030213	sap30l	22.0862	27.9646	31.7179	42.5388	27.9766	19.3506	2.87446	1.52329	2.56684e-05	0.000296434
ENSDARG00000045910	tmem181	10.1313	12.9727	10.7233	14.1689	11.5296	7.66486	2.87242	1.52227	2.49258e-05	0.00028861
ENSDARG00000098880	pclob	18.5656	19.5448	20.6206	20.4019	12.3602	20.2616	2.87214	1.52213	0.000398597	0.00321683
ENSDARG00000098439	nr1h3	8.83953	9.60093	9.47641	10.9881	9.40307	7.22508	2.86806	1.52007	6.98891e-05	0.000712767
ENSDARG00000075282	irs2b	9.85266	9.0485	7.96455	16.6428	6.87786	5.12038	2.86669	1.51938	3.55883e-07	6.96275e-06
ENSDARG00000039082	zgc:123010	4.30579	5.20051	5.68897	7.32541	4.75137	3.26699	2.86548	1.51878	3.43523e-05	0.000383569
ENSDARG00000068166	dfnb31b	1.36772	1.33346	1.2469	1.992	1.1297	1.19371	2.86442	1.51824	0.0100322	0.0470952
ENSDARG00000074544	znf1007	5.19228	5.33385	6.39034	6.87561	3.85426	5.27745	2.8621	1.51707	0.000231042	0.00201098
ENSDARG00000057053	SGMS1 (1 of many)	6.40803	7.1245	6.18772	11.8235	5.54881	3.58113	2.86017	1.5161	1.21314e-06	2.0812e-05
ENSDARG00000058522	shq1	3.16602	3.7718	4.42648	4.30529	4.2862	3.01568	2.85991	1.51597	0.00060553	0.00457206
ENSDARG00000046127	tk2	1.9756	2.72407	3.35103	4.27316	1.72777	2.01046	2.85935	1.51569	0.000442973	0.00352366
ENSDARG00000060165	dnah7	8.28231	10.7058	11.3156	16.7071	10.9315	6.28268	2.85635	1.51417	4.31123e-06	6.37296e-05
ENSDARG00000059227	fabp1b.1	69.2472	108.087	164.185	138.026	134.367	100.491	2.85553	1.51376	0.00853839	0.0415413
ENSDARG00000102636	zgc:73340	2.43151	2.07639	2.68083	4.49806	2.35907	1.09947	2.85493	1.51346	0.000104365	0.00100833
ENSDARG00000004714	tcf12	19.604	19.24	15.7888	24.3859	15.9154	11.1832	2.8546	1.51329	7.34079e-06	0.000100579
ENSDARG00000042623	acbd3	16.4127	18.4018	18.4697	20.8517	13.9551	14.8899	2.85312	1.51254	8.92927e-05	0.000879639
ENSDARG00000057691	srsf1a	48.8834	64.1015	70.8393	86.1379	51.7999	49.8216	2.85242	1.51219	0.000491496	0.00385355
ENSDARG00000097824	smco4	6.63598	7.67694	7.98014	10.7953	7.04399	4.27222	2.85127	1.5116	8.50602e-06	0.000114077
ENSDARG00000063030	mesdc2	10.9164	14.5347	14.9472	20.2413	14.5532	8.95281	2.8482	1.51005	1.13976e-05	0.000146225
ENSDARG00000070555	ldlrad4a	4.98965	5.29575	3.25752	6.2009	4.08684	2.07328	2.84635	1.50911	2.07757e-05	0.000246455
ENSDARG00000078095	cipcb	15.1463	17.1445	17.9241	26.3458	19.6368	9.48684	2.84561	1.50874	5.43354e-06	7.77288e-05
ENSDARG00000097236	SVIP	6.91459	7.73408	7.85545	10.9239	7.04399	4.96331	2.84536	1.50861	1.43272e-05	0.000178557
ENSDARG00000098432	paf1	6.30672	7.2769	5.70455	8.12864	4.75137	5.43451	2.84478	1.50832	9.61985e-05	0.0009376
ENSDARG00000069543	galt	2.10224	2.59073	3.10166	3.27716	1.52841	2.45024	2.84374	1.50779	0.00262193	0.0158088
ENSDARG00000017115	kctd10	7.67444	8.41987	7.93338	16.3537	6.71173	3.89526	2.84183	1.50682	1.72622e-07	3.6657e-06
ENSDARG00000070916	dnajc27	4.07784	5.21955	4.6291	9.28528	5.05041	2.23035	2.83621	1.50397	2.35846e-06	3.7287e-05
ENSDARG00000060549	CABZ01079024.1	3.57127	4.41948	2.74317	3.53419	3.28941	2.79579	2.8355	1.5036	0.00124931	0.00847783
ENSDARG00000062542	fgf12b	16.21	18.4399	16.5993	26.6671	15.6496	10.1151	2.83336	1.50251	3.44844e-06	5.21341e-05
ENSDARG00000101285	anapc15	6.00278	8.09602	10.4895	13.2693	9.23693	4.49211	2.83256	1.5021	5.5362e-06	7.89004e-05
ENSDARG00000098250	cox7b	65.676	87.8562	101.139	142.235	99.1475	52.7745	2.83254	1.5021	0.000511276	0.00398128
ENSDARG00000052073	blcap	25.6574	32.9175	33.3701	54.6193	34.489	15.5496	2.82863	1.5001	5.81337e-06	8.21846e-05
ENSDARG00000020488	arhgap17a	4.5844	4.97191	4.6291	7.93587	4.75137	2.63872	2.82832	1.49995	1.11639e-05	0.000143711
ENSDARG00000022203	gtf2ird1	11.8029	13.0298	10.5519	18.7633	8.97112	6.87953	2.82775	1.49965	1.52047e-06	2.52697e-05
ENSDARG00000099351	igfbp1a	10.4605	13.5061	8.35421	14.683	11.2305	6.0942	2.82639	1.49896	8.63822e-06	0.000115327
ENSDARG00000086851	si:dkey-264d12.5	1.39305	2.09544	1.57421	2.50606	1.52841	1.1623	2.82515	1.49833	0.00411923	0.0229011
ENSDARG00000078785	tmem258	17.0712	22.6308	24.9691	36.4343	23.0591	13.1308	2.82404	1.49776	7.35111e-06	0.000100668
ENSDARG00000105109	si:ch1073-329i9.1	2.68479	3.37176	2.66524	4.78722	1.79422	2.38742	2.8236	1.49753	0.000276474	0.00235406
ENSDARG00000041400	ndufa3	11.1951	15.9254	20.4647	28.884	18.0087	9.8638	2.82173	1.49658	4.41838e-06	6.49885e-05
ENSDARG00000052011	rrad	3.67259	4.01944	4.84731	8.32141	3.18973	2.26176	2.82129	1.49636	4.03121e-06	6.01548e-05
ENSDARG00000088593	chst1	4.81235	5.41005	4.98759	8.1929	4.45234	2.8272	2.81935	1.49536	1.05657e-05	0.000137205
ENSDARG00000010784	ppp1r12a	12.8161	13.6204	14.012	17.3818	13.3902	8.54444	2.81014	1.49064	2.1363e-05	0.000252859
ENSDARG00000063126	gusb	6.63598	6.11488	7.24759	7.93587	4.41911	5.34027	2.80991	1.49053	0.000124425	0.0011711
ENSDARG00000052012	rtn4rl2a	4.53374	4.78142	5.40841	7.77522	4.02039	3.9895	2.80954	1.49033	5.47231e-05	0.000575977
ENSDARG00000095810	si:ch211-268b13.6	17.2232	22.3069	21.6337	31.1973	23.6572	11.6544	2.80834	1.48972	1.17868e-05	0.000150635
ENSDARG00000020298	btg2	22.1875	21.6211	23.239	40.9324	25.1191	11.0575	2.80687	1.48896	1.90351e-06	3.07893e-05
ENSDARG00000078772	NBR1 (1 of many)	10.9418	12.2488	9.8349	15.4862	9.33661	6.84812	2.80539	1.4882	8.20576e-06	0.000110887
ENSDARG00000069594	kif13a	6.71197	6.40062	5.84483	8.48206	4.55201	4.71201	2.80249	1.48671	4.82137e-05	0.000517287
ENSDARG00000011407	col2a1b	138.57	148.11	144.998	209.77	124.034	97.5385	2.80245	1.48669	0.00245655	0.0149505
ENSDARG00000014969	ankhb	11.5243	12.4584	11.2221	19.5023	9.96791	6.47116	2.80093	1.4859	1.39577e-06	2.3461e-05
ENSDARG00000007077	si:dkey-145p14.5	4.38178	4.64807	4.05241	6.68283	3.95394	2.29318	2.80089	1.48589	2.51197e-05	0.000290602
ENSDARG00000033707	jade1	8.07969	8.74371	6.54621	13.5263	7.24335	3.20416	2.79978	1.48531	5.81886e-07	1.07894e-05
ENSDARG00000014939	KCNN2	3.64726	3.75275	3.49131	5.91174	3.0236	2.04187	2.79831	1.48456	4.53574e-05	0.000490792
ENSDARG00000054320	ap2a1	53.0372	57.0722	55.5181	76.4992	55.3884	32.4814	2.79765	1.48422	0.000149138	0.00137596
ENSDARG00000068582	rnf44	12.6641	14.3633	13.9029	22.2011	10.8983	9.98946	2.79582	1.48327	7.42316e-06	0.000101394
ENSDARG00000079542	stard13a	6.00278	6.38157	5.68897	8.16077	4.45234	4.4607	2.79522	1.48296	5.68164e-05	0.000595889
ENSDARG00000036695	calcoco1a	14.0571	15.2586	14.5731	20.177	14.3538	9.01564	2.79479	1.48274	1.34499e-05	0.000169128
ENSDARG00000074270	si:ch211-214e3.5	3.9512	4.19088	4.27062	4.75509	3.6549	2.92144	2.79304	1.48183	0.000414772	0.00333019
ENSDARG00000087452	peli3	9.04216	11.7345	14.3393	12.8837	10.9315	11.4659	2.79012	1.48033	0.000461705	0.00365735
ENSDARG00000078781	si:ch211-161c3.6	3.90054	4.87666	3.08607	7.00412	3.22296	2.19894	2.78353	1.47692	1.60079e-05	0.000195923
ENSDARG00000102128	eps8	9.37143	11.182	12.8274	15.3898	9.66888	10.869	2.78238	1.47632	0.000132338	0.00123553
ENSDARG00000040930	deptor	5.87614	7.54359	7.29434	12.8195	5.71494	3.89526	2.78103	1.47562	1.98136e-06	3.17018e-05
ENSDARG00000015557	zgc:100829	9.44741	9.41044	9.00883	9.6387	7.11045	7.41356	2.77933	1.47474	0.000200207	0.00177452
ENSDARG00000019404	atp5d	80.417	93.5519	107.934	154.669	104.497	55.3504	2.77442	1.47219	0.00066219	0.00493268
ENSDARG00000035770	ube2c	8.05436	10.7439	11.6273	16.675	8.80499	7.35073	2.77441	1.47218	1.12157e-05	0.000144308
ENSDARG00000011299	blzf1	5.09096	6.61017	6.25007	6.87561	5.68171	4.30363	2.77378	1.47186	0.000212292	0.00186918
ENSDARG00000008333	znfl2a	2.30486	3.4289	3.10166	3.14864	2.32585	2.89003	2.77323	1.47157	0.00417929	0.0231431
ENSDARG00000098304	taok1b	9.70069	11.6583	12.6872	17.7031	11.596	6.43974	2.77107	1.47044	6.36143e-06	8.85202e-05
ENSDARG00000099397	si:cabz01080295.1	1.89961	2.22879	2.64966	4.4338	1.59487	1.4136	2.76735	1.46851	0.00028236	0.00239421
ENSDARG00000078348	tcf20	32.3694	33.5271	31.6712	45.7196	35.4525	18.2512	2.76649	1.46805	4.11346e-05	0.000449675
ENSDARG00000018060	pik3r2	12.7147	15.411	14.4172	21.4943	14.1544	8.79575	2.76479	1.46717	1.06871e-05	0.000138361
ENSDARG00000059853	MANBAL	9.39675	8.9723	9.25821	16.6428	8.14046	5.08897	2.76459	1.46706	1.3486e-06	2.28121e-05
ENSDARG00000075800	calml4a	2.43151	3.5432	4.068	8.57845	2.3923	1.94763	2.76302	1.46625	2.88267e-06	4.45942e-05
ENSDARG00000098224	tmem56b	18.1096	25.2977	24.595	39.3902	22.2949	12.4711	2.75927	1.46429	4.90521e-06	7.10495e-05
ENSDARG00000078014	pacsin2	24.6443	31.5459	27.8993	43.5669	27.9434	17.2774	2.75886	1.46407	2.45498e-05	0.00028525
ENSDARG00000043135	pomca	9.5234	11.2773	10.4739	16.4501	10.9315	5.05755	2.75801	1.46363	3.4062e-06	5.15834e-05
ENSDARG00000005525	acy3.2	9.39675	10.9915	12.2196	17.671	10.0344	7.979	2.75694	1.46307	1.46956e-05	0.000182209
ENSDARG00000100020	pim1	30.3938	34.4033	31.4062	56.1936	27.6443	14.2617	2.75404	1.46155	1.90763e-06	3.08373e-05
ENSDARG00000021509	tab2	9.57405	8.74371	7.99572	11.4379	8.00756	5.24603	2.754	1.46153	2.14875e-05	0.000254106
ENSDARG00000034189	oxsr1a	12.4361	14.2681	14.9316	20.2413	14.088	7.75911	2.75072	1.45981	9.82519e-06	0.000129164
ENSDARG00000039302	terfa	11.7776	15.011	15.9603	20.3377	12.1276	11.4345	2.74971	1.45928	5.12832e-05	0.000545381
ENSDARG00000044719	nrsn1	21.1237	27.0883	22.6935	28.402	21.1984	16.6177	2.74778	1.45827	0.000106745	0.00102742
ENSDARG00000079004	CABZ01063167.1	12.0056	12.325	12.4846	16.4501	10.2337	7.88476	2.74741	1.45807	1.96055e-05	0.000234772
ENSDARG00000040917	cbfb	7.72509	11.563	8.33862	15.2292	8.97112	4.4607	2.74636	1.45752	2.63848e-06	4.11516e-05
ENSDARG00000079500	kif3cb	13.6519	15.4301	14.3861	20.2091	14.7193	8.10465	2.7457	1.45717	1.26989e-05	0.000160595
ENSDARG00000030053	eef1db	83.355	108.468	117.037	131.89	93.2997	90.7533	2.74441	1.45649	0.00560358	0.0295072
ENSDARG00000038156	dusp11	2.6088	3.5051	3.67834	3.34142	1.96036	3.14134	2.74408	1.45632	0.00445625	0.0244579
ENSDARG00000030614	syt1a	60.4077	63.4919	67.4415	107.247	59.3423	38.984	2.74226	1.45536	0.00014442	0.001338
ENSDARG00000053301	insm1b	9.65004	10.4201	9.50759	13.3014	8.9379	5.49734	2.7419	1.45517	1.37525e-05	0.000172282
ENSDARG00000031343	rab6bb	26.9492	28.6314	31.5777	39.4544	27.5779	18.5967	2.74104	1.45472	6.16756e-05	0.00063706
ENSDARG00000039373	epha3	3.44463	4.24803	3.53807	6.68283	3.35586	2.07328	2.74009	1.45422	2.99117e-05	0.000339543
ENSDARG00000015016	kif26ab	11.9296	12.2488	9.67903	19.3738	8.77176	5.99996	2.73815	1.4532	1.07343e-06	1.86313e-05
ENSDARG00000087413	bean1	3.97652	4.51472	4.90965	7.96799	4.08684	2.63872	2.73473	1.4514	1.91083e-05	0.000229438
ENSDARG00000102963	SIRT6	3.4193	4.32423	4.30179	6.93987	3.0236	3.14134	2.73366	1.45083	7.77145e-05	0.000782379
ENSDARG00000054980	ebna1bp2	12.5374	19.5067	24.4703	23.3257	14.1544	18.5025	2.73278	1.45037	0.000441009	0.00351328
ENSDARG00000022232	ppan	7.47181	11.4868	13.2794	13.205	8.53918	10.3978	2.73102	1.44944	0.000350958	0.00288872
ENSDARG00000074552	ndufs7	53.7211	74.5025	84.7578	119.167	75.7229	44.7327	2.72829	1.448	0.000415408	0.00333394
ENSDARG00000015805	cgnl1	11.6763	14.4966	12.2819	15.8075	13.656	7.25649	2.7282	1.44795	3.56215e-05	0.000395418
ENSDARG00000045510	tbc1d22a	2.91274	2.97172	2.49379	3.05226	1.59487	2.38742	2.72745	1.44755	0.00404688	0.0225743
ENSDARG00000015989	zdhhc16b	4.00185	6.00058	5.51752	9.86361	3.6549	3.07851	2.7268	1.44721	6.06311e-06	8.50434e-05
ENSDARG00000004632	egln1b	6.05343	7.0483	6.40593	11.6307	5.44913	3.29841	2.72453	1.44601	2.84332e-06	4.4011e-05
ENSDARG00000092483	iqcc	1.19042	1.8478	1.63655	2.2169	1.29583	1.19371	2.7228	1.44509	0.0100728	0.0472535
ENSDARG00000060070	adcy7	5.87614	5.08621	5.61103	6.74709	4.18652	4.61777	2.72179	1.44456	0.000302502	0.00253671
ENSDARG00000097759	si:ch211-132f19.9	2.00093	2.70502	1.48069	3.08439	1.49519	1.28795	2.71917	1.44316	0.002094	0.0131007
ENSDARG00000079391	mrpl42	5.11629	7.58169	8.33862	10.9881	7.34303	5.18321	2.71855	1.44284	5.18884e-05	0.000551376
ENSDARG00000004115	mgat4b	8.02903	9.60093	8.85297	10.7311	7.64207	5.74865	2.71741	1.44223	6.96538e-05	0.000710912
ENSDARG00000044203	sumf1	3.54595	4.78142	5.04993	5.14064	3.88749	3.9895	2.71517	1.44104	0.00105398	0.00733566
ENSDARG00000105206	hmgcrb	9.85266	12.3441	10.4895	16.1609	8.97112	5.65441	2.71297	1.43987	5.20177e-06	7.48965e-05
ENSDARG00000104641	si:ch211-261d7.6	2.83676	2.64788	3.25752	4.53019	1.761	1.94763	2.71287	1.43982	0.000422762	0.00338617
ENSDARG00000046133	b3galnt2	2.7861	4.28613	3.80303	3.37355	3.48877	3.10992	2.7117	1.4392	0.00369894	0.0209838
ENSDARG00000011188	acvr2aa	20.3892	22.3831	21.3063	32.4182	23.1588	9.83239	2.71169	1.43919	7.27956e-06	9.98426e-05
ENSDARG00000097492	si:dkey-89b17.7	15.7288	20.7639	31.375	32.2897	26.9798	16.2093	2.71025	1.43843	0.000141986	0.0013182
ENSDARG00000077732	alyref	69.0699	94.9807	95.7928	112.933	80.2085	62.8268	2.7079	1.43718	0.00210142	0.0131409
ENSDARG00000068912	zgc:153012	7.59845	7.79123	8.04248	12.8837	8.07401	3.86385	2.70741	1.43691	5.31635e-06	7.62985e-05
ENSDARG00000079013	dpy19l3	8.28231	8.83895	8.01131	12.5303	8.40627	3.83243	2.70699	1.43669	6.30741e-06	8.796e-05
ENSDARG00000063436	RPH3A (1 of many)	3.90054	3.92419	4.95641	5.46193	4.55201	3.07851	2.70493	1.43559	0.000394181	0.00318602
ENSDARG00000095743	sox11b	15.2982	22.4593	25.7017	28.6591	22.6604	13.8847	2.70322	1.43468	8.73318e-05	0.000862235
ENSDARG00000009505	prelid3b	40.1705	48.8809	47.4288	63.4548	42.5298	31.3191	2.70172	1.43388	0.000281053	0.00238617
ENSDARG00000036995	lsm6	9.85266	12.8774	13.2483	17.6067	12.1276	7.0366	2.70108	1.43354	1.82612e-05	0.00022036
ENSDARG00000042742	stx6	11.7776	12.4774	9.69462	15.3898	11.0312	5.52876	2.70073	1.43335	9.43643e-06	0.000124546
ENSDARG00000012588	ptdss1a	6.58533	7.98173	9.19586	12.0163	7.64207	4.9319	2.70054	1.43325	2.47989e-05	0.000287436
ENSDARG00000092143	ank1a	23.6059	29.3362	30.1905	42.1854	26.9798	15.9266	2.69723	1.43148	2.86249e-05	0.000326748
ENSDARG00000020278	si:dkeyp-120h9.1	5.62286	7.18165	6.95145	9.22103	5.51558	4.33505	2.69529	1.43044	5.9307e-05	0.000617157
ENSDARG00000094974	pbldp	2.45683	3.44795	3.77186	6.36154	2.3923	1.82198	2.69464	1.43009	4.54948e-05	0.000491884
ENSDARG00000099966	polr2a	41.2849	46.0807	45.7455	59.76	33.9241	31.1935	2.69398	1.42974	0.00022223	0.00194562
ENSDARG00000077228	ntrk3a	7.87706	7.84838	9.944	14.6187	7.84143	4.71201	2.69055	1.4279	5.1713e-06	7.45385e-05
ENSDARG00000003495	madd	30.9257	34.67	37.3757	41.1573	26.9798	27.9579	2.68568	1.42529	0.000514139	0.00399889
ENSDARG00000103337	rrp1	15.8301	20.2496	19.7166	20.6911	12.9583	17.403	2.68324	1.42398	0.000588332	0.00447267
ENSDARG00000042091	btbd2a	14.5637	17.2207	15.3836	23.5506	13.4235	8.16748	2.68268	1.42368	6.01096e-06	8.45295e-05
ENSDARG00000015793	creb3l1	2.98873	3.23841	3.13283	5.14064	2.72456	1.66491	2.68235	1.4235	0.000157936	0.00144709
ENSDARG00000062752	mfap3l	14.6397	18.878	19.5607	26.5064	16.5135	10.9004	2.68066	1.42259	2.25045e-05	0.000264839
ENSDARG00000061951	golgb1	16.0834	17.9256	16.3499	14.7151	11.1641	15.2355	2.67917	1.42179	0.00122099	0.00829916
ENSDARG00000078842	tns1a	18.3883	22.5355	18.2203	25.5747	15.849	12.9109	2.67915	1.42177	4.87849e-05	0.000521522
ENSDARG00000098623	si:dkey-23f9.4	3.97652	5.10526	5.89159	7.35754	4.21975	3.86385	2.67676	1.42049	0.000175522	0.00158261
ENSDARG00000032630	neb	83.0258	80.2173	84.5552	118.652	84.2953	56.9839	2.67593	1.42004	0.00143035	0.00953854
ENSDARG00000076443	si:dkey-183c6.8	4.20448	5.5053	5.95393	6.74709	3.78781	3.89526	2.67497	1.41952	0.000278152	0.00236631
ENSDARG00000101106	si:ch73-109d9.3	2.40618	2.87647	3.10166	3.11651	2.99037	1.8848	2.67292	1.41842	0.00293896	0.017441
ENSDARG00000013921	frya	9.32077	9.75333	9.08676	11.5343	6.6785	6.75388	2.67126	1.41752	9.34627e-05	0.000912943
ENSDARG00000086877	mhc1zaa	3.39398	4.05754	4.36414	6.93987	4.1533	2.1047	2.66868	1.41613	4.52291e-05	0.000489918
ENSDARG00000023678	ercc5	4.17915	5.10526	4.83172	5.39767	4.05362	4.08374	2.6676	1.41554	0.00103249	0.0072087
ENSDARG00000104049	crebl2	17.983	21.8688	20.5426	28.7876	21.7301	10.4607	2.6673	1.41538	2.34953e-05	0.000275281
ENSDARG00000039338	gadd45gip1	15.2476	19.9067	23.4261	29.7515	17.909	11.7172	2.66725	1.41536	2.2536e-05	0.000265054
ENSDARG00000093902	si:dkey-200f17.3p	10.8658	13.1251	15.5706	17.1248	12.2605	11.6858	2.66644	1.41492	0.000270569	0.00231117
ENSDARG00000003854	acsl1b	20.8198	27.0121	26.5745	29.0768	24.2885	15.0156	2.66573	1.41453	0.000142071	0.00131853
ENSDARG00000069624	mrps18c	6.91459	9.71523	10.1622	15.679	8.33982	4.90049	2.6657	1.41451	5.74646e-06	8.13741e-05
ENSDARG00000010442	rnf11a	6.81328	5.92439	5.9851	11.8877	4.41911	2.95286	2.66502	1.41415	1.3709e-06	2.316e-05
ENSDARG00000103498	epd	25.5055	40.4801	49.5018	71.5834	40.802	23.56	2.66433	1.41377	6.63295e-05	0.000680901
ENSDARG00000059020	thap1	4.17915	4.32423	4.92524	5.84748	4.85105	2.8272	2.66416	1.41368	0.000271454	0.00231794
ENSDARG00000077116	ccnjl	4.66039	5.82914	5.12786	9.02825	3.55522	2.29318	2.66405	1.41362	5.54074e-06	7.89065e-05
ENSDARG00000020898	cyb5r4	2.30486	3.02887	3.14841	5.07638	2.69134	1.28795	2.66255	1.41281	0.000148277	0.00137039
ENSDARG00000052522	snx11	4.07784	4.30518	3.86538	6.49006	4.65169	1.47643	2.66099	1.41196	3.30259e-05	0.00036969
ENSDARG00000033889	spty2d1	8.63691	10.02	11.0194	16.3537	7.47594	6.31409	2.66096	1.41195	9.6322e-06	0.000126753
ENSDARG00000087229	exoc7	13.4239	17.0493	20.2465	17.6388	12.1609	17.8428	2.66024	1.41156	0.00162352	0.0105818
ENSDARG00000079220	wdr20a	11.8283	12.0012	13.3886	13.205	12.3934	8.51303	2.65958	1.4112	0.00023936	0.00207456
ENSDARG00000070985	mrps21	4.50842	6.45777	7.77752	9.67083	5.21654	4.30363	2.65792	1.4103	6.16476e-05	0.000637018
ENSDARG00000077162	NWD2	10.3339	9.71523	8.55683	13.1408	7.60884	5.21462	2.65734	1.40998	1.45695e-05	0.000181067
ENSDARG00000078520	ikbip	3.69791	5.48625	4.08359	6.16877	4.88428	1.79056	2.65395	1.40814	7.95533e-05	0.000798172
ENSDARG00000098108	dusp2	8.0037	8.17222	7.65283	13.2693	5.68171	4.77483	2.65389	1.40811	7.24265e-06	9.93876e-05
ENSDARG00000090152	anapc10	3.01405	3.71465	3.69393	5.30129	3.58845	2.23035	2.65299	1.40762	0.000294731	0.00247797
ENSDARG00000100225	kif16ba	5.24293	4.81952	4.78497	7.55032	3.12328	3.9895	2.65185	1.407	0.000126295	0.0011866
ENSDARG00000007024	uox	18.6415	30.8982	29.2553	46.9726	24.9862	14.8899	2.6517	1.40692	1.4714e-05	0.000182352
ENSDARG00000105549	si:ch211-235p24.2	2.48216	2.74312	1.87034	2.66671	1.29583	1.91622	2.65133	1.40672	0.00744544	0.0372314
ENSDARG00000011661	twf1b	7.34517	9.48664	9.18028	11.213	7.47594	5.27745	2.6507	1.40637	6.30819e-05	0.000650445
ENSDARG00000029587	msra	1.69699	3.06696	3.81862	4.24103	3.09005	1.82198	2.65063	1.40634	0.00091383	0.00647542
ENSDARG00000031774	pus7	9.27011	13.8299	14.6199	15.2292	11.0644	10.8062	2.64619	1.40392	0.000379012	0.00308591
ENSDARG00000023659	gabpb1	4.5844	5.04811	5.59545	6.36154	4.2862	4.33505	2.64333	1.40236	0.000628172	0.00471093
ENSDARG00000100116	mrps24	8.71289	12.9917	13.6691	15.3255	11.2637	8.57585	2.64277	1.40205	0.000141819	0.00131711
ENSDARG00000099441	cbx4	5.06564	5.94343	6.70207	8.96399	4.98396	3.45547	2.64191	1.40158	4.25434e-05	0.000463362
ENSDARG00000031216	ssu72	21.301	26.1549	25.5146	34.3138	20.9658	16.7747	2.63837	1.39965	8.96649e-05	0.000881672
ENSDARG00000057317	nexn	21.0224	20.2686	18.2359	25.414	14.4867	13.0366	2.63817	1.39954	5.22278e-05	0.000553877
ENSDARG00000055226	slc7a7	8.58625	13.6966	10.6142	15.2613	9.5692	5.93713	2.63659	1.39867	2.24228e-05	0.000264111
ENSDARG00000087162	si:dkey-11f12.2	3.46996	3.467	3.46014	5.75109	2.79102	1.57067	2.63623	1.39848	7.7121e-05	0.000777286
ENSDARG00000089310	gc	17.7551	29.6981	25.4367	39.7757	26.8801	16.2407	2.63368	1.39708	7.58635e-05	0.000765192
ENSDARG00000031971	kdelc1	2.68479	3.75275	3.83421	4.33742	2.49198	2.63872	2.63197	1.39614	0.0014571	0.00969263
ENSDARG00000023448	galnt14	5.87614	7.73408	6.56179	11.1809	8.00756	1.72774	2.6278	1.39386	3.27032e-06	4.97726e-05
ENSDARG00000058206	si:ch211-153b23.5	13.2213	23.2023	15.0874	30.7796	16.6132	7.44497	2.62759	1.39374	2.27173e-06	3.60657e-05
ENSDARG00000060962	btr04	2.88741	3.00982	3.52248	4.33742	2.55843	2.41883	2.62697	1.3934	0.00117187	0.00802599
ENSDARG00000075024	si:ch73-375g18.1	7.26919	9.56283	8.71269	12.0484	6.87786	4.61777	2.62673	1.39327	2.41445e-05	0.0002814
ENSDARG00000019260	dhrs9	11.8029	20.0591	24.0028	23.7755	17.178	13.9161	2.62666	1.39323	0.00025033	0.00216189
ENSDARG00000096454	ap1m2	12.8667	17.9065	17.2695	25.0606	16.3806	8.41879	2.62505	1.39235	1.50734e-05	0.000186286
ENSDARG00000035322	myh7bb	18.0337	24.3071	20.8699	32.6109	19.5371	9.29836	2.62057	1.38988	6.83775e-06	9.42689e-05
ENSDARG00000103288	PDPR	29.0008	34.8796	35.8483	47.069	30.3689	20.7014	2.62056	1.38988	0.000125601	0.00118133
ENSDARG00000077906	rnf165a	4.73637	6.09583	5.01876	6.00813	4.95073	4.02091	2.61884	1.38893	0.000755907	0.0055106
ENSDARG00000089458	rp1l1a	4.55907	4.45758	4.64469	5.81535	4.61847	2.8272	2.6176	1.38824	0.000326385	0.00271474
ENSDARG00000070538	hey1	6.63598	6.76256	7.1229	9.83148	4.88428	4.42929	2.6171	1.38797	5.46768e-05	0.000575718
ENSDARG00000034801	mylka	6.43336	8.00078	7.32552	7.80735	4.45234	6.75388	2.61693	1.38787	0.00110034	0.00760661
ENSDARG00000068621	si:ch211-181d7.3	2.73544	3.02887	1.9171	2.95587	2.09326	1.47643	2.61602	1.38737	0.00326839	0.0190003
ENSDARG00000074720	si:ch211-51h9.7	1.54502	1.90495	1.99503	2.66671	1.99358	1.4136	2.61331	1.38588	0.00639623	0.0328032
ENSDARG00000019185	slain1a	3.24201	3.90514	3.31986	4.4338	3.45554	1.4136	2.60926	1.38364	0.000413479	0.00332181
ENSDARG00000000567	znf281a	6.96525	9.67713	8.46331	12.0163	8.20692	3.92667	2.60782	1.38284	2.18688e-05	0.000258156
ENSDARG00000004635	epha7	6.2054	6.66731	6.6709	10.0564	5.31622	3.76961	2.60759	1.38272	3.07608e-05	0.000347847
ENSDARG00000006712	wipf2b	10.9418	13.7728	13.1236	17.4139	11.5628	6.62822	2.60755	1.3827	2.49013e-05	0.000288452
ENSDARG00000105154	creg1	20.9717	27.0121	31.9361	32.0326	22.8265	26.0731	2.6066	1.38217	0.00156636	0.010273
ENSDARG00000010482	prg4a	2.68479	3.98134	3.74069	5.30129	3.09005	2.51307	2.60442	1.38096	0.000511623	0.00398282
ENSDARG00000018936	zcchc17	6.45869	8.74371	7.93338	7.58245	4.25298	6.87953	2.60305	1.3802	0.00147543	0.00978763
ENSDARG00000087937	cdk4	16.1594	20.6496	20.3088	18.8597	17.2445	14.5444	2.60169	1.37945	0.000825176	0.00593574
ENSDARG00000017427	phf20l1	5.21761	5.77199	5.79807	5.46193	2.75779	4.74342	2.60145	1.37932	0.00188704	0.0120063
[truncated: 591 more rows]

## Sheet: HC Depleted (FC<0.5, IN CPM>1)
Gene_ID	Gene_name	IN1_CPM	IN2_CPM	IN3_CPM	IP1_CPM	IP2_CPM	IP3_CPM	DESeqFC_IP/IN	DESeqLFC_IP/IN	p-value	FDR
[truncated: 2,258 more rows]
